# Supplementary material for: ANGPTL8 protein-truncating variant associated with lower serum triglycerides and risk of coronary disease
Source: PLoS Genet. 2021 Apr 28;17(4):e1009501. doi: 10.1371/journal.pgen.1009501 (PMC8109807; doi:10.1371/journal.pgen.1009501)
Supplement: S1 Table — a Shown in the table are the baseline characteristics of the Finrisk Study participants used for finding the PTVs associated with blood lipid levels. (XLSX) [file pgen.1009501.s003.xlsx]

## Sheet: Sheet1
Mean age ± standard deviation units, yrs	48.8 ± 13.46
Female Sex - no. (%)	12,623 (52.5)
Mean waist-hip ratio ± standard deviation units	0.89 ± 0.97
Current smoker - no. (%)	6,057 (25.19)
Hypertension - no. (%)	11,402 (45.40)
Lipid-lowering therapy - no. (%)	1,923 (8.00)
