# Supplementary material for: ANGPTL8 protein-truncating variant associated with lower serum triglycerides and risk of coronary disease
Source: PLoS Genet. 2021 Apr 28;17(4):e1009501. doi: 10.1371/journal.pgen.1009501 (PMC8109807; doi:10.1371/journal.pgen.1009501)
Supplement: S2 Table — a AxiomGT1 batches 9 and 11 had possibly contaminated samples identified by excessive relatedness (pihat linkage cutoff ≥ 0.1 for more than 30 samples). Therefore, in the QC step before imputation, an additional 83 and 50 samples were removed from batches 9 and 11 respectively. (XLSX) [file pgen.1009501.s004.xlsx]

## Sheet: Sheet1
Dataset	Chip type	No. of samples before imputation QC	No. of imputed samples
AxiomGT1_b01	Axiom_FinnGen1.r1	4,662	4,352
AxiomGT1_b02	Axiom_FinnGen1.r1	4,709	4,493
AxiomGT1_b03	Axiom_FinnGen1.r1	4,703	4,469
AxiomGT1_b04	Axiom_FinnGen1.r1	4,684	4,403
AxiomGT1_b05	Axiom_FinnGen1.r1	4,698	4,190
AxiomGT1_b06	Axiom_FinnGen1.r1	4,697	4,395
AxiomGT1_b07	Axiom_FinnGen1.r1	4,716	4,019
AxiomGT1_b08	Axiom_FinnGen1.r1	4,714	4,485
AxiomGT1_b09	Axiom_FinnGen1.r1	4,640	4,423
AxiomGT1_b10	Axiom_FinnGen1.r2	4,690	4,388
AxiomGT1_b11	Axiom_FinnGen1.r2	4,642	4,458
AxiomGT1_b12	Axiom_FinnGen1.r2	1,926	1,785
AxiomGT1_b13	Axiom_FinnGen1.r2	4,008	3,786
AxiomGT1_b14	Axiom_FinnGen1.r2	4,063	3,862
AxiomGT1_b15	Axiom_FinnGen1.r2	4,061	3,906
AxiomGT1_b16	Axiom_FinnGen1.r2	4,073	3,908
AxiomGT1_b17	Axiom_FinnGen1.r2	4,064	3,763
AxiomGT1_b18	Axiom_FinnGen1.r2	4,030	3,701
AxiomGT1_b19	Axiom_FinnGen1.r2	4,084	3,909
AxiomGT1_b20	Axiom_FinnGen1.r2	4,047	3,889
AxiomGT1_b21	Axiom_FinnGen1.r2	4,038	3,853
AxiomGT1_b22	Axiom_FinnGen1.r2	4,043	3,912
AxiomGT1_b23	Axiom_FinnGen1.r2	3,995	3,796
AxiomGT1_b24	Axiom_FinnGen1.r2	4,044	3,879
AxiomGT1_b25	Axiom_FinnGen1.r2	4,085	3,930
AxiomGT1_b26	Axiom_FinnGen1.r2	3,994	3,812
AxiomGT1_b27	Axiom_FinnGen1.r2	4,053	3,926
AxiomGT1_b28	Axiom_FinnGen1.r2	4,062	3,795
AxiomGT1_b29	Axiom_FinnGen1.r2	4,037	3,934
AxiomGT1_b30	Axiom_FinnGen2.r1_3	4,072	3,946
AxiomGT1_b31	Axiom_FinnGen2.r1_3	4,051	3,913
AxiomGT1_b33	Axiom_FinnGen2.r1_3	4,060	3,864
AxiomGT1_b33	Axiom_FinnGen2.r1_3	4,060	3,864
AxiomGT1_b35	Axiom_FinnGen2.r1_3	4,062	3,914
AxiomGT1_b36	Axiom_FinnGen2.r1_3	4,077	3,930
AxiomGT1_b37	Axiom_FinnGen2.r1_3	4,058	3,887
AxiomGT1_b38	Axiom_FinnGen2.r1_3	4,029	3,882
AxiomGT1_b39	Axiom_FinnGen2.r1_3	4,065	3,945
AxiomGT1_b40	Axiom_FinnGen2.r1_3	4,033	3,928
AxiomGT1_b3234	Axiom_FinnGen2.r1_3	4,269	4,084
DS1_BOTNIA_Dgi	Affymetrix_250KNsp_250KSty	2,167	1,383
DS2_BOTNIA_T2dgo	lllumina_HumanOmni2.5-4v1_B_SNV_array	447	434
DS3_COROGENE_Sanger	Illumina Human610-Quadv1_B	2,220	2,193
DS4_FINRISK_Corogene	Illumina Human610-Quadv1_B	1,878	1,748
DS5_FINRISK_Engage	HumanCoreExome-12v1-0_A	5,548	5,193
DS6_FINRISK_FR02_Broad	GSAMD-24v1-0_20011747_A1	1,536	1,504
DS7_FINRISK_FR12	Illumina_HumanCoreExome-24-v1.1	3,495	3,377
DS8_FINRISK_Finpcga	Illumina_HumanCoreExome-12v1.1a	7,506	7,338
DS9_FINRISK_MRPRED	Illumina_HumanCoreExome-24_v1.0	2,883	2,399
DS10_FINRISK_Palotie	HumanCoreExome-12v1-1_A	3,496	3,367
DS11_FINRISK_PredictCVD_COROGENE_Tarto	HumanOmniExpress-12v1_A	2,144	2,092
DS12_FINRISK_Summit	HumanOmniExpress-12v1_H	659	650
DS13_FINRISK_Bf	Illumina_HumanCoreExome-24_v1.0	847	550
DS14_GENERISK	lllumina_HumanCoreExome-24v1-0_A	7,271	7,060
DS15_H2000_Broad	Broad_GWAS_supplemental_15061359_A1	4,668	4,453
DS16_H2000_Fimm	Illumina_HumanCoreExome-24v1-1_A	1,004	853
DS17_H2000_Genmets	Human610-Quadv1_B	2,173	2,130
DS18_MIGRAINE_1	PsychChip_15048346_B-_24	6,244	5,935
DS19_MIGRAINE_2	HumanCoreExome-12v1-0_A	2,222	1,989
DS20_SUPER_1	GSAMD-24v1-0_20011747_A1	4,588	4,456
DS21_SUPER_2	GSAMD-24v1-0_20011747_A1	2,343	2,297
DS22_TWINS_1	Illumina Human670/Human610	2,611	2,494
DS23_TWINS_2	IlluminaCoreExome	4,398	4,131
DS24_SUPER_3	GSAMD-24v1-0_20011747_A1	2,031	1,997
Total		237,417	224,737
