# Supplementary material for: ANGPTL8 protein-truncating variant associated with lower serum triglycerides and risk of coronary disease
Source: PLoS Genet. 2021 Apr 28;17(4):e1009501. doi: 10.1371/journal.pgen.1009501 (PMC8109807; doi:10.1371/journal.pgen.1009501)
Supplement: S3 Table — a This table shows the association statistics in Finrisk Study data of previously reported genome-wide associations in the CETP locus and the association statistics when the rs751916721-T variant is tested in a joint model with the earlier associations. Missing results are due to the rarity of a previously known variant in the Finrisk genotype data. b rs821840 is located in a low complexity region and was thus excluded from the Finrisk genotype data; hence the missing data. (XLSX) [file pgen.1009501.s005.xlsx]

## Sheet: Sheet1
Previously known variant		Known variant association in the Finrisk Study		rs751916721-T association in conditional test
Variant	MAF in Finrisk	Effect	P	Effect	P
	%	mg/dL		mg/dL
rs1529927	3.18	-1.8		16.8
rs36049418	0.94	0.7	0.28	16.9
rs11643718	12.62	1.1		15.7
rs2217332	13.75	-0.5	0.04	17.1
rs9989419	36.94	-1.6		17.4
rs173539	28.29	3.2		17.5
rs247616	27.86	3.3		17.5
rs3764261	27.84	3.3		17.6
rs821840b	-	-	-	-	-
rs1800775	49.64	-2.3		17.9
rs34119551	< 0.1	-	-	-	-
rs34065661	< 0.1	-	-	-	-
rs711752	44.93	-2.4		17.8
rs201790757	< 0.1	-	-	-	-
rs9939224	21.53	-2.8		16.3
rs7205804	42.01	2.5		17.8
rs1532624	41.93	2.5		17.9
rs7499892	16.7	-3.2		16.2
rs12708980	30.49	-0.5		16.6
rs5880	2.3	-4		16.7
rs5882	37.39	1.1		17.1
rs2303790	< 0.1	-	-	-	-
rs16965039	6.76	0.2	0.3	16.7
rs1672867	0.43	-2.5		16.6
rs289723	22.16	0	0.95	16.7
rs7206703	9.71	-0.1	0.78	16.6
rs117587884	3.87	1.4		16.7
