# Supplementary material for: ANGPTL8 protein-truncating variant associated with lower serum triglycerides and risk of coronary disease
Source: PLoS Genet. 2021 Apr 28;17(4):e1009501. doi: 10.1371/journal.pgen.1009501 (PMC8109807; doi:10.1371/journal.pgen.1009501)
Supplement: S4 Table — a This table shows the association statistics in Finrisk Study data of previously reported genome-wide associations in the LIPG locus and the association statistics when the rs200435657-A variant is tested in a joint model with the earlier associations. Missing results are due to the rarity of a previously known variant in the Finrisk genotype data. (XLSX) [file pgen.1009501.s006.xlsx]

## Sheet: Sheet1
Previously known variant		Known variant association in the Finrisk Study		rs200435657-A association in conditional test
Variant	MAF in Finrisk	Effect	P	Effect	P
	%	mg/dL		mg/dL
rs2000813	27.1	0.5		9.9
rs201922257	0.18	12.4		10.1
rs142545730	< 0.1	-	-	-	-
rs77960347	0.67	2.4		10.2
rs117623631	< 0.1	-	-	-	-
rs7240405	16.2	-1		9.9
rs7241918	16.4	-1		9.9
rs4939883	16.7	-1		10
