# Supplementary material for: ANGPTL8 protein-truncating variant associated with lower serum triglycerides and risk of coronary disease
Source: PLoS Genet. 2021 Apr 28;17(4):e1009501. doi: 10.1371/journal.pgen.1009501 (PMC8109807; doi:10.1371/journal.pgen.1009501)
Supplement: S5 Table — a This table shows the association statistics in Finrisk Study data of previously reported genome-wide associations in the ANGPTL4 locus and the association statistics when the rs746226153-G variant is tested in a joint model with the earlier associations. Missing results are due to the rarity of a previously known variant in the Finrisk Study genotype data. (XLSX) [file pgen.1009501.s007.xlsx]

## Sheet: Sheet1
Previously known variant		Known variant association in the Finrisk Study		rs746226153-G association in conditional test
Variant	MAF in Finrisk	Effect	P	Effect	P
	%	mg/dL		mg/dL
rs116843064	2.59	-8.8		-15.9
rs7255436	47.51	0.3	0.43	-15.9
rs2967605	14.59	0.9	0.08	-15.9
rs968502	14.15	-0.9	0.04	-15
rs199822445	< 0.1	-	-	-	-
