# Supplementary material for: ANGPTL8 protein-truncating variant associated with lower serum triglycerides and risk of coronary disease
Source: PLoS Genet. 2021 Apr 28;17(4):e1009501. doi: 10.1371/journal.pgen.1009501 (PMC8109807; doi:10.1371/journal.pgen.1009501)
Supplement: S6 Table — a This table shows the association statistics in Finrisk Study data of previously reported genome-wide associations in the ANGPTL8 locus and the association statistics when the rs760351239-T variant is tested in a joint model with the earlier associations. Missing results are due to the rarity of a previously known variant in the Finrisk Study genotype data. (XLSX) [file pgen.1009501.s008.xlsx]

## Sheet: Sheet1
Previously known variant		Known variant association in the Finrisk Study		rs760351239-T association in conditional test
Variant	MAF in Finrisk	Effect	P	Effect	P
	%	mg/dL		mg/dL
rs145464906	< 0.1	-	-	-	-
rs59168178	< 0.1	-	-	-	-
