# Supplementary material for: ANGPTL8 protein-truncating variant associated with lower serum triglycerides and risk of coronary disease
Source: PLoS Genet. 2021 Apr 28;17(4):e1009501. doi: 10.1371/journal.pgen.1009501 (PMC8109807; doi:10.1371/journal.pgen.1009501)
Supplement: S7 Table — a Shown in the table are the variants with the highest posterior probability in each 95% credible set in the CETP locus. The columns cred1-cred5 and prob1-prob5 indicate these variants and their respective posterior probabilities in each credible set. b The noncoding rs566571297 and protein-truncating rs751916721 variants are in very high linkage disequilibrium (r2 = 0.99). (XLSX) [file pgen.1009501.s009.xlsx]

## Sheet: Sheet1
index	cred1	prob1	cred2	prob2	cred3	prob3	cred4	prob4	cred5	prob5
1	rs3764261	0.476	rs12720922	0.473	rs5883	1	rs751916721	0.505	rs9924087	0.575
2	rs36229491	0.15	rs11076175	0.313	-	-	rs566571297b	0.493	rs9936680	0.329
Sum of posterior probabilities in each credible set		0.626		0.786		1		0.998		0.904
