# Supplementary material for: ANGPTL8 protein-truncating variant associated with lower serum triglycerides and risk of coronary disease
Source: PLoS Genet. 2021 Apr 28;17(4):e1009501. doi: 10.1371/journal.pgen.1009501 (PMC8109807; doi:10.1371/journal.pgen.1009501)
Supplement: S8 Table — a Shown in the table are the variants with the highest posterior probability in each 95% credible set in the LIPG locus. The columns cred1-cred4 and prob1-prob4 indicate these variants and their respective posterior probabilities in each credible set. (XLSX) [file pgen.1009501.s010.xlsx]

## Sheet: Sheet1
index	cred1	prob1	cred2	prob2	cred3	prob3	cred4	prob4
1	rs201922257	0.496	rs4939883	0.223	rs200435657	1	rs80204526	0.103
Sum of posterior probabilities in each credible set		0.496		0.223		1		0.103
