# Supplementary material for: ANGPTL8 protein-truncating variant associated with lower serum triglycerides and risk of coronary disease
Source: PLoS Genet. 2021 Apr 28;17(4):e1009501. doi: 10.1371/journal.pgen.1009501 (PMC8109807; doi:10.1371/journal.pgen.1009501)
Supplement: S9 Table — a Shown in the table are the variants with the highest posterior probability in each 95% credible set in the ANGPTL4 locus. The columns cred1-cred2 and prob1-prob2 indicate these variants and their respective posterior probabilities in each credible set. b The noncoding rs919624228 and protein-truncating rs746226153 variants are in very high linkage disequilibrium (r2 = 0.97). (XLSX) [file pgen.1009501.s011.xlsx]

## Sheet: Sheet1
index	cred1	prob1	cred2	prob2
1	rs116843064	1	rs919624228b	0.86
2	-	-	rs746226153	0.14
Sum of posterior probabilities in each credible set		1		1
