# Supplementary material for: ANGPTL8 protein-truncating variant associated with lower serum triglycerides and risk of coronary disease
Source: PLoS Genet. 2021 Apr 28;17(4):e1009501. doi: 10.1371/journal.pgen.1009501 (PMC8109807; doi:10.1371/journal.pgen.1009501)
Supplement: S10 Table — a Shown in the table are the variants with the highest posterior probability in each 95% credible set in the ANGPTL8 locus. The columns cred1 and prob1 indicate the variant and its posterior probability in each credible set. (XLSX) [file pgen.1009501.s012.xlsx]

## Sheet: Sheet1
index	cred1	prob1
1	rs760351239	0.999
Sum of posterior probabilities in each credible set		0.999
