# Supplementary material for: ANGPTL8 protein-truncating variant associated with lower serum triglycerides and risk of coronary disease
Source: PLoS Genet. 2021 Apr 28;17(4):e1009501. doi: 10.1371/journal.pgen.1009501 (PMC8109807; doi:10.1371/journal.pgen.1009501)
Supplement: S11 Table — a Shown in the table are the associations between the lipid-associated PTVs, and hypertension and statin medication in the FinnGen Study. b The allele frequencies are reported in percent. c The ORs were calculated using SAIGE saddle-point approximation-based score test after adjustment for age, sex, genotyping batch and ten principal components of ancestry in the FinnGen Study. (XLSX) [file pgen.1009501.s013.xlsx]

## Sheet: Sheet1
Locus and variant	Hypertension; 55,917 cases				Statin medication; 68,782 cases
	Allele frequencyb		ORc		Allele frequencyb		ORc
	Cases	Controls	(95% CI)	P	Cases	Controls	(95% CI)	P
	%				%
ANGPTL4			0.82	0.003			0.8
rs746226153-G	0.48	0.52	(0.73-0.94)		0.48	0.53	(0.71-0.91)
ANGPTL8			0.92	0.59			0.52
rs760351239-T	0.11	0.11	(0.73-1.22)		0.11	0.09	(0.40-0.68)
CETP			0.83	0.18			0.70
rs751916721-T	0.1	0.1	(0.63-1.09)		0.09	0.11	(0.53-0.92)
LIPG			0.74	0.01			1.16	0.23
rs200435657-A	0.12	0.14	(0.58-0.94)		0.15	0.12	(0.91-1.47)
