# Supplementary material for: ANGPTL8 protein-truncating variant associated with lower serum triglycerides and risk of coronary disease
Source: PLoS Genet. 2021 Apr 28;17(4):e1009501. doi: 10.1371/journal.pgen.1009501 (PMC8109807; doi:10.1371/journal.pgen.1009501)
Supplement: S12 Table — a Abbreviations: PTV, protein-truncating variant; OR, odds ratio; CI, confidence interval. a Shown in the table are the phenome-wide significant associations (P < 1.8 × 10−5) for the rs746226153-G allele in the FinnGen Study. b The allele frequencies are reported in percent. c Odds ratios were calculated using SAIGE saddle-point approximation-based score test after adjustment for age, sex, genotyping batch and ten principal components of ancestry. (XLSX) [file pgen.1009501.s014.xlsx]

## Sheet: Sheet1
	ANGPTL4 PTV rs746226153-G
	No. of	Allele frequencyb		ORc
Phenotype	cases	Cases	Controls	(95% CI)	P
		%
Type 2 diabetes, definitions combined, including avohilmo				0.68
	28,717	0.4	0.53	(0.58-0.79)
Type 2 diabetes with other specified/multiple/unspecified complications				0.66
	24,133	0.39	0.53	(0.56-0.77)
Diabetes, insulin treatment (Kela reimbursement)				0.69
	29,071	0.39	0.53	(0.59-0.80)
Diabetes, insulin treatment (Kela reimbursement) (more controls excluded)"				0.69
	29,071	0.39	0.53	(0.59-0.80)
Type 2 diabetes				0.7
	32,469	0.41	0.53	(0.61-0.81)
Type 2 diabetes, definitions combined				0.7
	29,193	0.41	0.53	(0.61-0.81)
Diabetes mellitus				0.72
	35,607	0.41	0.53	(0.63-0.82)
Type 2 diabetes, strict (exclude DM1)				0.7
	29,166	0.41	0.53	(0.60-0.81)
Diabetes, varying definitions				0.72
	36,219	0.42	0.53	(0.63-0.83)
Other diabetes, wide definition				0.71
	31,626	0.41	0.53	(0.62-0.82)
Endocrine, nutritional and metabolic diseases				0.8
	77,918	0.46	0.54	(0.72-0.88)
