# Supplementary material for: ANGPTL8 protein-truncating variant associated with lower serum triglycerides and risk of coronary disease
Source: PLoS Genet. 2021 Apr 28;17(4):e1009501. doi: 10.1371/journal.pgen.1009501 (PMC8109807; doi:10.1371/journal.pgen.1009501)
Supplement: S1 Data — For a complete list of the considered clinical endpoints and the corresponding ICD and ATC codes in the fifth data release of the FinnGen data see the link: www.finngen.fi/en/researchers/clinical-endpoints. (XLSX) [file pgen.1009501.s015.xlsx]

## Sheet: Sheet 1
Association statistics between disease endpoints and the ANGPTL4 PTV rs746226153-G in the FinnGen Study.
Phenotype	Phenotype category	Phenotype code (Use this code to check the ICD-based phenotype definitions for the 5th data release of FinnGen (DF5) at: https://www.finngen.fi/en/researchers/clinical-endpoints	P-value	Beta	SE beta	MAF	MAF in cases	MAF in controls	Number of cases	Number of controls
Anogenital herpesviral [herpes simplex] infection	I Certain infectious and parasitic diseases (AB1_)	AB1_ANOGENITAL_HERPES_SIMPLEX	0.9617	0.0163	0.3396	0.005098	0.005084	0.005098	891	212952
Arthropod-borne viral fevers and viral haemorrhagic fevers	I Certain infectious and parasitic diseases (AB1_)	AB1_ARTHROPOD	0.5423	-0.1605	0.2633	0.005107	0.00431	0.005112	1450	217342
Atypical virus infections of central nervous system	I Certain infectious and parasitic diseases (AB1_)	AB1_ATYPICAL_CNS_VIRUS	0.6974	0.3186	0.8193	0.005114	0.006849	0.005113	146	217637
Bacterial, viral and other infectious agents""	I Certain infectious and parasitic diseases (AB1_)	AB1_BACT_BIR_OTHER_INF_AGENTS	0.5657	0.1564	0.2722	0.005107	0.005673	0.005103	1427	217365
Other bacterial intestinal infections	I Certain infectious and parasitic diseases (AB1_)	AB1_BACT_INTEST_OTH	0.7516	-0.0618	0.1953	0.005106	0.004828	0.00511	2708	197298
Bacterial infection, other or unspecified""	I Certain infectious and parasitic diseases (AB1_)	AB1_BACTINF_NOS	0.9039	0.0092	0.0763	0.005104	0.00514	0.0051	20977	197660
Candidiasis	I Certain infectious and parasitic diseases (AB1_)	AB1_CANDIDIASIS	0.7347	0.0764	0.2254	0.005102	0.005502	0.005098	2015	214816
Other sexually transmitted chlamydial diseases	I Certain infectious and parasitic diseases (AB1_)	AB1_CHLAMYDIA_OTHER	0.2297	0.3828	0.3188	0.005107	0.006783	0.005098	1032	212952
Cholera	I Certain infectious and parasitic diseases (AB1_)	AB1_CHOLERA	0.8128	0.0845	0.3568	0.005112	0.005652	0.00511	818	197298
Cytomegaloviral disease	I Certain infectious and parasitic diseases (AB1_)	AB1_CMV	0.2877	-0.6497	0.6112	0.005121	0.001852	0.005125	270	213666
Dermatophytosis	I Certain infectious and parasitic diseases (AB1_)	AB1_DERMATOPHYTOSIS	0.4485	0.1866	0.2461	0.005106	0.00609	0.005098	1656	214816
Early syphilis	I Certain infectious and parasitic diseases (AB1_)	AB1_EARLY_SYPHILIS	0.2946	0.818	0.7804	0.005102	0.009091	0.005098	165	212952
Infectious mononucleosis	I Certain infectious and parasitic diseases (AB1_)	AB1_EBV	0.2374	-0.3448	0.2918	0.005115	0.003353	0.005125	1238	213666
Erysipelas	I Certain infectious and parasitic diseases (AB1_)	AB1_ERYSIPELAS	0.7244	0.0378	0.1071	0.00511	0.00532	0.0051	10019	197660
Diarrhoea and gastroenteritis of presumed infectious origin	I Certain infectious and parasitic diseases (AB1_)	AB1_GASTROENTERITIS_NOS	0.8222	0.0195	0.087	0.005112	0.005141	0.00511	15255	197298
Other diseases caused by chlamydiae	I Certain infectious and parasitic diseases (AB1_)	AB1_GHLAMY_OTHER	0.1796	-1.0242	0.7632	0.005107	0	0.005111	167	218605
Gonococcal infection	I Certain infectious and parasitic diseases (AB1_)	AB1_GONOCOCCAL	0.177	-0.6141	0.4549	0.005092	0.002104	0.005098	480	212952
Helminthiases	I Certain infectious and parasitic diseases (AB1_)	AB1_HELMINTIASES	0.3443	-0.6008	0.6353	0.005107	0.002324	0.00511	232	218560
Other viral hepatitis	I Certain infectious and parasitic diseases (AB1_)	AB1_HEPATITIS_OTHER_VIRAL	0.5855	-0.1787	0.3276	0.00511	0.004114	0.005114	1007	217566
Herpesviral [herpes simplex] infections	I Certain infectious and parasitic diseases (AB1_)	AB1_HERPES_SIMPLEX	0.3723	-0.2241	0.2512	0.005096	0.004001	0.005104	1595	211856
Human immunodeficiency virus [HIV] disease	I Certain infectious and parasitic diseases (AB1_)	AB1_HIV	0.7548	-0.1672	0.5356	0.005107	0.004202	0.005108	357	218435
Unspecified human immunodeficiency virus [HIV] disease	I Certain infectious and parasitic diseases (AB1_)	AB1_HIV_NOS	0.6926	0.324	0.8198	0.005109	0.006369	0.005108	157	218435
Certain infectious and parasitic diseases	I Certain infectious and parasitic diseases (AB1_)	AB1_INFECTIONS	0.2946	0.0531	0.0507	0.005107	0.005256	0.005053	57998	160794
Intestinal infectious diseases	I Certain infectious and parasitic diseases (AB1_)	AB1_INTESTINAL_INFECTIONS	0.9642	0.0033	0.0745	0.005107	0.005078	0.00511	21494	197298
Late syphilis	I Certain infectious and parasitic diseases (AB1_)	AB1_LATE_SYPHILIS	0.5649	-0.4378	0.7606	0.005097	0.00289	0.005098	173	212952
Measles	I Certain infectious and parasitic diseases (AB1_)	AB1_MEASLES	0.1093	1.1844	0.7396	0.00511	0.0112	0.005104	180	211856
Meningococcal infection	I Certain infectious and parasitic diseases (AB1_)	AB1_MENINGOCOCCAL	0.507	0.5895	0.8884	0.005102	0.007966	0.0051	128	197660
Mumps	I Certain infectious and parasitic diseases (AB1_)	AB1_MUMPS	0.08412	-0.8054	0.4663	0.005117	0.001147	0.005125	436	213666
Mycoses	I Certain infectious and parasitic diseases (AB1_)	AB1_MYCOSES	0.5806	0.0887	0.1605	0.005107	0.005579	0.005098	3976	214816
Other bacterial agents as the cause of diseases classified to other chapters	I Certain infectious and parasitic diseases (AB1_)	AB1_OTHER_BACT_INOTHER	0.5022	0.582	0.8674	0.005105	0.007946	0.005103	134	217365
Other bacterial diseases	I Certain infectious and parasitic diseases (AB1_)	AB1_OTHER_BACTERIAL	0.8389	0.0155	0.0761	0.005107	0.005173	0.0051	21132	197660
Other diseases caused by chlamydiae	I Certain infectious and parasitic diseases (AB1_)	AB1_OTHER_CHLAMYDIAE	0.156	-1.0252	0.7227	0.005107	0	0.005111	187	218605
Human immunodeficiency virus [HIV] disease resulting in other conditions	I Certain infectious and parasitic diseases (AB1_)	AB1_OTHER_CONDITIONS	0.8149	-0.1281	0.547	0.005107	0.004505	0.005108	333	218435
Other infectious diseases	I Certain infectious and parasitic diseases (AB1_)	AB1_OTHER_INFECTIONS	0.2342	-0.3452	0.2902	0.005107	0.003406	0.005116	1213	217579
Infection due to other mycobacteria	I Certain infectious and parasitic diseases (AB1_)	AB1_OTHER_MYCOBAC	0.4909	0.4911	0.713	0.005103	0.007979	0.0051	188	197660
Other protozoal intestinal diseases	I Certain infectious and parasitic diseases (AB1_)	AB1_OTHER_PROTOZOAL	0.6539	0.3736	0.8331	0.005111	0.006937	0.00511	145	197298
Other septicaemia	I Certain infectious and parasitic diseases (AB1_)	AB1_OTHER_SEPSIS	0.889	0.0199	0.1424	0.005099	0.005083	0.0051	5373	197660
Other spirochaetal diseases	I Certain infectious and parasitic diseases (AB1_)	AB1_OTHER_SPIROCHAETAL	0.04284	-0.6085	0.3004	0.005107	0.002107	0.005123	1182	217610
Other superficial mycoses	I Certain infectious and parasitic diseases (AB1_)	AB1_OTHER_SUPERF_MYCOSIS	0.2657	0.7348	0.6601	0.005102	0.008929	0.005098	224	214816
Other viral diseases	I Certain infectious and parasitic diseases (AB1_)	AB1_OTHER_VIRAL	0.305	-0.1469	0.1432	0.005107	0.004345	0.005125	5126	213666
Unspecified parasitic disease	I Certain infectious and parasitic diseases (AB1_)	AB1_PARASITIC_NOS	0.2686	-1.0232	0.9249	0.005109	0	0.005112	123	217987
Pediculosis, acariasis and other infestations""	I Certain infectious and parasitic diseases (AB1_)	AB1_PEDICULOSIS_ACARIASIS_OTHERINFEST	0.4456	-0.2744	0.3597	0.005107	0.003727	0.005112	805	217987
Pneumocystosis	I Certain infectious and parasitic diseases (AB1_)	AB1_PNEUMOCYSTOSIS	0.6294	0.4088	0.8471	0.005105	0.007143	0.005104	140	218466
Acute poliomyelitis	I Certain infectious and parasitic diseases (AB1_)	AB1_POLIOMYELITIS	0.7377	0.2157	0.644	0.005115	0.006522	0.005113	230	217637
Protozoal diseases	I Certain infectious and parasitic diseases (AB1_)	AB1_PROTOZOAL	0.4107	0.4608	0.5601	0.005107	0.00726	0.005104	326	218466
Respiratry tuberculosis	I Certain infectious and parasitic diseases (AB1_)	AB1_RESP_TUBERCU	0.1697	-0.4648	0.3385	0.005104	0.002952	0.005112	849	217599
Respiratory tuberculosis, bacteriologically and histologically confirmed""	I Certain infectious and parasitic diseases (AB1_)	AB1_RESP_TUBERCU_CONF	0.6644	-0.2673	0.6161	0.005111	0.004049	0.005112	247	217599
Respiratory tuberculosis, not confirmed bacteriologically or histologically""	I Certain infectious and parasitic diseases (AB1_)	AB1_RESP_TUBERCU_NONCONF	0.1421	-0.5749	0.3916	0.005104	0.002364	0.005112	637	217599
Rubella [German measles]	I Certain infectious and parasitic diseases (AB1_)	AB1_RUBELLA	0.1225	0.664	0.43	0.005113	0.008336	0.005104	553	211856
Other salmonella infections	I Certain infectious and parasitic diseases (AB1_)	AB1_SALMONELLA_OTH	0.2452	0.4717	0.4059	0.005118	0.007679	0.00511	597	197298
Scabies	I Certain infectious and parasitic diseases (AB1_)	AB1_SCABIES	0.6803	-0.1701	0.4129	0.00511	0.004348	0.005112	575	217987
Scarlet fever	I Certain infectious and parasitic diseases (AB1_)	AB1_SCARLET_FEVER	0.9596	-0.0499	0.985	0.0051	0.00495	0.0051	101	197660
Schistosomiasis [bilharziasis]	I Certain infectious and parasitic diseases (AB1_)	AB1_SCHISTOSOMIASIS	0.125	-0.993	0.6473	0.005107	0.0001774	0.005112	221	218571
Septicaemia	I Certain infectious and parasitic diseases (AB1_)	AB1_SEPSIS	0.9598	0.0067	0.1338	0.005097	0.005002	0.0051	6164	197660
Sequelae of other and unspecified infectious and parasitic diseases	I Certain infectious and parasitic diseases (AB1_)	AB1_SEQULAE_INF_NOS	0.6505	-0.1505	0.3321	0.005106	0.00428	0.00511	936	217489
Sequelae of poliomyelitis	I Certain infectious and parasitic diseases (AB1_)	AB1_SEQULAE_POLIO	0.4633	0.6774	0.9236	0.005112	0.008772	0.00511	114	217489
Sequelae of tuberculosis	I Certain infectious and parasitic diseases (AB1_)	AB1_SEQULAE_TUBERCU	0.6501	-0.2806	0.6186	0.005108	0.003922	0.00511	255	217489
Sequelae of infectious and parasitic diseases	I Certain infectious and parasitic diseases (AB1_)	AB1_SEQULEAE_OF_INFECTIONS_AND_PARASITES	0.7343	-0.0952	0.2805	0.005107	0.004609	0.00511	1303	217489
Infections with a predominantly sexual mode of transmission	I Certain infectious and parasitic diseases (AB1_)	AB1_SEXUAL_TRANSMISSION	0.631	0.0651	0.1354	0.005107	0.005414	0.005098	5840	212952
Other predominantly sexually transmitted diseases, not elsewhere classified""	I Certain infectious and parasitic diseases (AB1_)	AB1_SEXUAL_TRANSMISSION_NOS	0.2176	0.2253	0.1828	0.005115	0.00626	0.005098	3114	212952
Spirochaetal infections, other/unspecified""	I Certain infectious and parasitic diseases (AB1_)	AB1_SPIROCHE_OTHER	0.05796	-0.5859	0.309	0.005108	0.0022	0.005123	1132	217610
Streptococcal septicaemia	I Certain infectious and parasitic diseases (AB1_)	AB1_STREPTO_SEPSIS	0.5703	-0.1759	0.3099	0.005095	0.004152	0.0051	1090	197660
Syphilis	I Certain infectious and parasitic diseases (AB1_)	AB1_SYPHILIS	0.7765	-0.1519	0.5351	0.005097	0.004303	0.005098	350	212952
Trichomoniasis	I Certain infectious and parasitic diseases (AB1_)	AB1_TRICHOMONIASIS	0.2945	-0.8903	0.8494	0.005096	0.0007077	0.005098	133	212952
Tuberculosis of other organs	I Certain infectious and parasitic diseases (AB1_)	AB1_TUBERCU_OTH_ORG	0.531	0.3271	0.5221	0.005115	0.007401	0.005112	337	217599
Tuberculosis	I Certain infectious and parasitic diseases (AB1_)	AB1_TUBERCULOSIS	0.4087	-0.2352	0.2847	0.005107	0.004191	0.005112	1193	217599
Tularaemia	I Certain infectious and parasitic diseases (AB1_)	AB1_TULARAEMIA	0.06364	1.4543	0.7841	0.0051	0.01205	0.005094	166	218550
Varicella [chickenpox]	I Certain infectious and parasitic diseases (AB1_)	AB1_VARICELLA	0.4711	0.2735	0.3794	0.005109	0.00636	0.005104	710	211856
Viral conjunctivitis	I Certain infectious and parasitic diseases (AB1_)	AB1_VIRAAL_CONJUNCT	0.9593	0.0301	0.589	0.005125	0.00524	0.005125	290	213666
Viral infections of the central nervous system	I Certain infectious and parasitic diseases (AB1_)	AB1_VIRAL_CNS	0.4483	-0.2274	0.2999	0.005107	0.003935	0.005113	1155	217637
Viral encephalitis, not elsewhere classified/unspecified""	I Certain infectious and parasitic diseases (AB1_)	AB1_VIRAL_ENCEPHALITIS_NOS	0.3039	-0.6377	0.6202	0.005109	0.001866	0.005113	268	217637
Viral haemorrhagic fevers, not elsewhere classified/unspecified""	I Certain infectious and parasitic diseases (AB1_)	AB1_VIRAL_HEMOR_FEVER_NOS	0.3349	-0.2846	0.2951	0.005105	0.003666	0.005112	1159	217342
Viral hepatitis	I Certain infectious and parasitic diseases (AB1_)	AB1_VIRAL_HEPATITIS	0.4057	-0.2465	0.2964	0.005107	0.003792	0.005114	1226	217566
Viral agents as the cause of diseases classified to other chapters	I Certain infectious and parasitic diseases (AB1_)	AB1_VIRAL_INOTHER	0.8084	0.1519	0.6263	0.005104	0.005597	0.005103	268	217365
Viral meningitis	I Certain infectious and parasitic diseases (AB1_)	AB1_VIRAL_MENINGITIS	0.2965	-0.4568	0.4375	0.005108	0.002814	0.005113	533	217637
Other viral diseases, not elsewhere classified""	I Certain infectious and parasitic diseases (AB1_)	AB1_VIRAL_NOS	0.6366	0.0872	0.1845	0.00513	0.005456	0.005125	3043	213666
Viral and other specified intestinal infections	I Certain infectious and parasitic diseases (AB1_)	AB1_VIRAL_OTHER_INTEST_INFECTIONS	0.4526	-0.1222	0.1626	0.005095	0.004367	0.00511	4165	197298
Viral infections characterized by skin and mucous membrane lesions	I Certain infectious and parasitic diseases (AB1_)	AB1_VIRAL_SKIN_MUCOUS_MEMBRANE	0.8885	0.0171	0.1221	0.005107	0.005183	0.005104	6936	211856
Other viral infections characterized by skin and mucous membrane lesions, not elsewhere classified""	I Certain infectious and parasitic diseases (AB1_)	AB1_VIRAL_SKIN_NOS	0.4745	0.3142	0.4392	0.005108	0.006629	0.005104	528	211856
Viral warts	I Certain infectious and parasitic diseases (AB1_)	AB1_VIRAL_WARTS	0.02515	-0.5717	0.2553	0.005084	0.002303	0.005104	1529	211856
Viral infections of central nervous system, not elsewhere classified/unspecified""	I Certain infectious and parasitic diseases (AB1_)	AB1_VIRAN_CNS_INFECTIONS_NOS	0.08186	1.3271	0.7627	0.005118	0.01141	0.005113	177	217637
Certain zoonotic bacterial diseases	I Certain infectious and parasitic diseases (AB1_)	AB1_ZOONOTIC_BACTERIAL	0.001571	2.4183	0.765	0.005107	0.01653	0.005094	242	218550
Zoster [herpes zoster]	I Certain infectious and parasitic diseases (AB1_)	AB1_ZOSTER	0.5615	0.1289	0.2219	0.005111	0.005735	0.005104	2080	211856
Hernia of abodminal wall	XI Diseases of the digestive system (K11_)	ABDOM_HERNIA	0.8703	0.0199	0.1218	0.005107	0.005258	0.005101	7619	211173
Hernia of abodminal wall, postoperative""	XI Diseases of the digestive system (K11_)	ABDOM_HERNIA_POSTOP	0.1559	0.2894	0.2039	0.005118	0.006506	0.005091	2551	135524
Alzheimer√ïs disease (Atypical or mixed)	Neurological endpoints	AD_AM	0.002051	1.1841	0.3841	0.00511	0.01074	0.005089	800	214893
Alzheimer√ïs disease (Atypical or mixed) (more controls excluded)	Neurological endpoints	AD_AM_EXMORE	0.001636	1.2381	0.3931	0.005315	0.01074	0.005276	800	111471
Alzheimer√ïs disease (Early onset)	Neurological endpoints	AD_EO	0.3197	0.425	0.4271	0.005092	0.006955	0.005086	587	214885
Alzheimer√ïs disease (Early onset) (more controls excluded)	Neurological endpoints	AD_EO_EXMORE	0.2873	0.4626	0.4348	0.005285	0.006955	0.005276	587	111471
Alzheimer√ïs disease (Late onset)	Neurological endpoints	AD_LO	0.4224	0.1723	0.2148	0.005097	0.005742	0.005089	2670	214871
Alzheimer√ïs disease (Late onset) (more controls excluded)	Neurological endpoints	AD_LO_EXMORE	0.3256	0.2272	0.2311	0.005287	0.005742	0.005276	2670	111471
Alzheimer√ïs disease (undefined)	Neurological endpoints	AD_U	0.2097	-1.0475	0.835	0.005085	7.399e-05	0.005089	159	214893
Alzheimer√ïs disease (undefined) (more controls excluded)	Neurological endpoints	AD_U_EXMORE	0.2433	-1.0692	0.9163	0.005269	7.399e-05	0.005276	159	111471
Use of disulfiram, acamprosate or naltrexone""	Alcohol related diseases	ALCO_PRESCRIPTION	0.6203	-0.1284	0.2593	0.005107	0.00456	0.005111	1588	217204
Alcohol withdrawal state with delirium√ä	V Mental and behavioural disorders (F5_)	ALCODELIRIUM	0.03034	-0.6298	0.2908	0.005107	0.002079	0.005124	1210	217582
Alcoholic gastritis	Alcohol related diseases	ALCOGASTRITIS	0.6931	-0.2465	0.6247	0.005107	0.004	0.005108	250	218542
Alcohol related diseases and deaths, all endoints""	Alcohol related diseases	ALCOHOL_RELATED	0.1776	-0.1332	0.0988	0.005107	0.004561	0.005142	13361	205431
Acute alcohol intoxication	Alcohol related diseases	ALCOHOLACUTE10	0.6074	0.093	0.1811	0.005107	0.005523	0.005101	3266	215526
Mental and behavioural disorders due to alcohol, excluding acute intoxication""	Alcohol related diseases	ALCOHOLMENTAL	0.1422	-0.1673	0.114	0.005107	0.004423	0.005139	9672	209120
Alcoholic liver disease	Alcohol related diseases	ALCOLIVER	0.3709	-0.2414	0.2698	0.005107	0.003906	0.005115	1416	217376
Degeneration of nervous system due to alcohol	Alcohol related diseases	ALCONEURODEGEN	0.06778	-1.0199	0.5584	0.005107	3.132e-05	0.005114	313	218479
Acohol-induced acute pancreatitis	Alcohol related diseases	ALCOPANCACU	0.882	0.0699	0.4712	0.005107	0.00547	0.005106	457	218335
Alcohol-induced chronic pancreatitis	Alcohol related diseases	ALCOPANCCHRON	0.04781	-0.6401	0.3234	0.005107	0.002069	0.005121	977	217815
Alcohol induced polyneuropathy	Alcohol related diseases	ALCOPOLYNEU	0.2577	-1.0211	0.9021	0.005107	0	0.00511	125	218667
Allergic asthma (mode)	Asthma and related endpoints	ALLERG_ASTHMA	0.6812	0.0614	0.1495	0.005151	0.0055	0.005139	4859	135449
Allergic asthma (mode) (more controls excluded)	Asthma and related endpoints	ALLERG_ASTHMA_EXMORE	0.6759	0.0626	0.1496	0.005165	0.0055	0.005153	4859	131051
Allergic rhinitis	Comorbidities of Asthma	ALLERG_RHINITIS	0.109	0.2248	0.1402	0.005118	0.006088	0.005093	5527	212387
Allergic contact dermatitis due to drugs in contact with skin	XII Diseases of the skin and subcutaneous tissue (L12_)	ALLERGIC_CONTACT_DERMA_DRUGS_CONTACT_W_SKIN	0.5852	-0.3237	0.5932	0.005107	0.003378	0.005109	296	218496
Transient global amnesia	Neurological endpoints	AMN2	0.7685	-0.084	0.2853	0.005093	0.004996	0.005093	1230	210148
Anaphylactic shock due to adverse effect of correct drug or medicament properly administered	XIX Injury, poisoning and certain other consequences of external causes (ST19_)	ANAPH_SHOCK_ADVER_EFFECT_CORRE_DRUG_MEDICAM_PROPE_ADMINISTE	0.1773	1.1476	0.8507	0.005107	0.01136	0.005103	132	218660
Anosmia	Comorbidities of Neurological endpoints	ANOSMIA	0.8619	-0.0863	0.4961	0.005297	0.005251	0.005297	379	59827
Depression medications	Comorbidities of Neurological endpoints	ANTIDEPRESSANTS	0.5478	-0.0424	0.0706	0.005207	0.005115	0.005297	58842	59827
Acute appendicitis, with complications""	XI Diseases of the digestive system (K11_)	APPENDACUT_COMPLIC	0.01065	-0.424	0.166	0.005142	0.003099	0.00518	3728	201886
Acute appendicitis, no complications""	XI Diseases of the digestive system (K11_)	APPENDACUT_NOCOMPLIC	0.3425	-0.0921	0.097	0.005156	0.004758	0.00518	11899	201886
Appendicitis, broad definition""	XI Diseases of the digestive system (K11_)	APPENDICITIS_BROAD	0.01662	-0.2	0.0835	0.00511	0.004275	0.00518	16766	201886
Other specific arthropathies	Rheuma endpoints	ARTHRO_SPEC	0.8726	-0.0896	0.5588	0.005124	0.004732	0.005124	317	172834
Postydysenteric arthropathy	Rheuma endpoints	ARTRHO_POSTDYSENTERIC	0.2468	-1.0156	0.8769	0.005109	0	0.005112	128	217683
Asthma-related acute respiratory infections	Asthma and related endpoints	ASTHMA_ACUTE_RESPIRATORY_INFECTIONS	0.7972	0.0323	0.1256	0.005145	0.005254	0.005139	7348	135449
Asthma and allergy	Asthma and related endpoints	ASTHMA_ALLERG	0.3084	-0.223	0.2189	0.005122	0.004114	0.005139	2215	135449
Asthma and allergy (more controls excluded)	Asthma and related endpoints	ASTHMA_ALLERG_EXMORE	0.3087	-0.2229	0.2189	0.005135	0.004114	0.005153	2215	131051
Childhood asthma (age<16)	Asthma and related endpoints	ASTHMA_CHILD	0.7744	-0.057	0.1988	0.005136	0.005005	0.005139	3025	135449
Childhood asthma (age<16) (more controls excluded)	Asthma and related endpoints	ASTHMA_CHILD_EXMORE	0.7605	-0.0606	0.1988	0.005149	0.005005	0.005153	3025	131051
Suggestive for eosinophilic asthma	Comorbidities of Asthma	ASTHMA_EOSINOPHIL_SUGG	0.9169	-0.0307	0.2948	0.005138	0.005086	0.005139	1184	135449
Asthma, hospital admissions , main diagnosis only""	Asthma and related endpoints	ASTHMA_HOSPITAL_MAIN	0.7516	-0.0268	0.0846	0.005107	0.004975	0.005118	17433	201359
Asthma-related infections	Asthma and related endpoints	ASTHMA_INFECTIONS	0.6101	0.056	0.1098	0.005152	0.005327	0.005139	10095	135449
Asthma mixed form (mode)	Asthma and related endpoints	ASTHMA_MIXED	0.4334	-0.3034	0.3872	0.00513	0.003467	0.005139	724	135449
Asthma mixed form (mode) (more controls excluded)	Asthma and related endpoints	ASTHMA_MIXED_EXMORE	0.4373	-0.3011	0.3876	0.005143	0.003467	0.005153	724	131051
Asthma (mode)	Interstitial lung disease endpoints	ASTHMA_MODE	0.7304	-0.0289	0.0839	0.005104	0.004932	0.005129	19573	135813
Asthma, unspecified (mode)""	Asthma and related endpoints	ASTHMA_NAS	0.512	-0.0744	0.1134	0.005111	0.004715	0.005139	9443	135449
Asthma, unspecified (mode)" (more controls excluded)"	Asthma and related endpoints	ASTHMA_NAS_EXMORE	0.5074	-0.0752	0.1134	0.005123	0.004715	0.005153	9443	131051
Non-allergic asthma	Asthma and related endpoints	ASTHMA_NONALLERG	0.9665	-0.0076	0.1809	0.005157	0.00517	0.005157	3155	184148
Undetermined asthma (more controls excluded)	Asthma and related endpoints	ASTHMA_NOS_EXMORE	0.8624	0.042	0.2424	0.005155	0.005364	0.005153	1778	131051
Obesity related asthma	Comorbidities of Asthma	ASTHMA_OBESITY	0.2733	0.1787	0.1631	0.005162	0.005937	0.005139	4142	135449
Asthma and opportunit respiratory infection	Asthma and related endpoints	ASTHMA_OPPORTUNIST_INFECTIONS	0.2715	-0.4782	0.4349	0.005129	0.002704	0.005139	557	135449
Asthma-related pneumonia	Asthma and related endpoints	ASTHMA_PNEUMONIA	0.878	0.0222	0.1444	0.005138	0.005129	0.005139	5532	135449
Asthma-related pneumonia or sepsis	Asthma and related endpoints	ASTHMA_PNEUMONIA_AND_SEPSIS	0.8886	0.0202	0.1442	0.005138	0.005117	0.005139	5545	135449
Pneumonia derived septichemia	Asthma and related endpoints	ASTHMA_SEPTICHE_PNEUMONIA	0.1352	0.6924	0.4635	0.005101	0.008511	0.005093	470	208324
Atopic dermatitis, strict definition""	XII Diseases of the skin and subcutaneous tissue (L12_)	ATOPIC_STRICT	0.4081	-0.1213	0.1466	0.005105	0.004494	0.005121	5321	213146
Atopic dermatitis, strict definition with reimbursement""	XII Diseases of the skin and subcutaneous tissue (L12_)	ATOPIC_STRICT_REIMB	0.5221	-0.0916	0.1431	0.005101	0.00459	0.005116	5646	198654
Alcohol use disorder, ICD-based""	V Mental and behavioural disorders (F5_)	AUD	0.1883	-0.1556	0.1183	0.005107	0.004479	0.005133	8866	209926
Alcohol use disorder, Swedish definition""	Alcohol related diseases	AUD_SWEDISH	0.07919	-0.1805	0.1028	0.005107	0.004378	0.00515	12204	206588
Autoimmune diseases	Diseases marked as autimmune origin	AUTOIMMUNE	0.001702	-0.196	0.0625	0.005107	0.004525	0.005246	42202	176590
Autoimmune hyperthyroidism	IV Endocrine, nutritional and metabolic diseases (E4_)	AUTOIMMUNE_HYPERTHYROIDISM	0.422	-0.2528	0.3148	0.005252	0.004164	0.005258	962	172976
Other specified/unspecified bacterial intestinal infections	I Certain infectious and parasitic diseases (AB1_)	BACT_INTEST_INFECTION_NOS	0.4847	-0.2355	0.337	0.005108	0.003957	0.005113	893	216071
Bronchitis	Asthma and related endpoints	BRONCHITIS	0.9457	0.0046	0.068	0.005107	0.00504	0.005116	27361	191431
Enterocolitis due to Clostridium difficile	I Certain infectious and parasitic diseases (AB1_)	C_DIFFICILE_ENTEROCOLITIS	0.7311	-0.0912	0.2655	0.00511	0.004724	0.005113	1441	216071
STROKE	Comorbidities of Diabetes	C_STROKE	0.7169	-0.0317	0.0876	0.005182	0.005128	0.005188	18661	162201
Malignant neoplasm of anus and anal canal	II Neoplasms, from cancer register (ICD-O-3)	C3_ANUS_ANALCANAL	0.9142	-0.1036	0.9612	0.005107	0.00463	0.005107	108	218684
Malignant neoplasm of anus and anal canal (all cancers excluded)	II Neoplasms, from cancer register (ICD-O-3)	C3_ANUS_ANALCANAL_EXALLC	0.9324	-0.0824	0.9718	0.005072	0.00463	0.005072	108	174006
Malignant neoplasm of other and unspecified parts of biliary tract	II Neoplasms, from cancer register (ICD-O-3)	C3_BILIARY_TRACT	0.1469	1.3935	0.9607	0.005107	0.01202	0.005103	109	218683
Malignant neoplasm of other and unspecified parts of biliary tract (all cancers excluded)	II Neoplasms, from cancer register (ICD-O-3)	C3_BILIARY_TRACT_EXALLC	0.146	1.4057	0.9669	0.005076	0.01202	0.005072	109	174006
Malignant neoplasm of bladder	II Neoplasms, from cancer register (ICD-O-3)	C3_BLADDER	0.2771	0.3285	0.3022	0.005107	0.006786	0.005098	1115	217677
Malignant neoplasm of bladder (all cancers excluded)	II Neoplasms, from cancer register (ICD-O-3)	C3_BLADDER_EXALLC	0.2231	0.3777	0.31	0.005083	0.006786	0.005072	1115	174006
Malignant neoplasm of bone and articular cartilage	II Neoplasms, from cancer register (ICD-O-3)	C3_BONE_CARTILAGE	0.467	0.669	0.9198	0.005107	0.008403	0.005105	119	218673
Malignant neoplasm of bone and articular cartilage (all cancers excluded)	II Neoplasms, from cancer register (ICD-O-3)	C3_BONE_CARTILAGE_EXALLC	0.4527	0.6964	0.9273	0.005074	0.008403	0.005072	119	174006
Malignant neoplasm of brain	II Neoplasms, from cancer register (ICD-O-3)	C3_BRAIN	0.8293	-0.1043	0.4835	0.005107	0.00431	0.005109	464	218328
Malignant neoplasm of brain (all cancers excluded)	II Neoplasms, from cancer register (ICD-O-3)	C3_BRAIN_EXALLC	0.8562	-0.0884	0.4879	0.00507	0.00431	0.005072	464	174006
Malignant neoplasm of breast	II Neoplasms, from cancer register (ICD-O-3)	C3_BREAST	0.1628	0.1696	0.1215	0.005186	0.005856	0.005137	8401	115178
Malignant neoplasm of breast (all cancers excluded)	II Neoplasms, from cancer register (ICD-O-3)	C3_BREAST_EXALLC	0.1887	0.1628	0.1238	0.00525	0.005856	0.005199	8401	99321
Malignant neoplasm of breast, HER2-negative""	II Neoplasms, from cancer register (ICD-O-3)	C3_BREAST_HER2NEG	0.0566	0.2445	0.1282	0.005186	0.006212	0.005121	7355	116224
Malignant neoplasm of breast, HER2-negative" (all cancers excluded)"	II Neoplasms, from cancer register (ICD-O-3)	C3_BREAST_HER2NEG_EXALLC	0.06707	0.2392	0.1306	0.005269	0.006212	0.005199	7355	99321
Malignant neoplasm of breast, HER-negative""	II Neoplasms, from cancer register (ICD-O-3)	C3_BREAST_HERNEG	0.02886	0.409	0.1871	0.005166	0.007057	0.005116	3092	115947
Malignant neoplasm of breast, HER-negative" (all cancers excluded)"	II Neoplasms, from cancer register (ICD-O-3)	C3_BREAST_HERNEG_EXALLC	0.03261	0.4023	0.1883	0.005253	0.007057	0.005197	3092	99267
Malignant neoplasm of breast, HER-positive""	II Neoplasms, from cancer register (ICD-O-3)	C3_BREAST_HERPLUS	0.5456	0.0977	0.1616	0.005181	0.005598	0.005166	4263	119039
Malignant neoplasm of breast, HER-positive" (all cancers excluded)"	II Neoplasms, from cancer register (ICD-O-3)	C3_BREAST_HERPLUS_EXALLC	0.4765	0.1177	0.1653	0.005214	0.005598	0.005197	4263	99267
Malignant neoplasm of bronchus and lung	II Neoplasms, from cancer register (ICD-O-3)	C3_BRONCHUS_LUNG	0.1092	0.402	0.251	0.005107	0.006958	0.005093	1681	217111
Malignant neoplasm of bronchus and lung (all cancers excluded)	II Neoplasms, from cancer register (ICD-O-3)	C3_BRONCHUS_LUNG_EXALLC	0.09053	0.4309	0.2546	0.00509	0.006958	0.005072	1681	173993
Malignant neoplasm	II Neoplasms, from cancer register (ICD-O-3)	C3_CANCER	0.5621	0.0363	0.0627	0.005107	0.005283	0.00507	38036	180756
Malignant neoplasm of cervix uteri	II Neoplasms, from cancer register (ICD-O-3)	C3_CERVIX_UTERI	0.6051	-0.1284	0.2484	0.005186	0.004543	0.005195	1648	121931
Malignant neoplasm of cervix uteri (all cancers excluded)	II Neoplasms, from cancer register (ICD-O-3)	C3_CERVIX_UTERI_EXALLC	0.5961	-0.1318	0.2486	0.005189	0.004543	0.005199	1648	99321
Chronic lymphocytic leukaemia	II Neoplasms, from cancer register (ICD-O-3)	C3_CLL	0.1561	0.8746	0.6167	0.005107	0.009434	0.005102	265	218527
Chronic lymphocytic leukaemia (all cancers excluded)	II Neoplasms, from cancer register (ICD-O-3)	C3_CLL_EXALLC	0.1299	0.9569	0.6319	0.005079	0.009434	0.005072	265	174004
Malignant neoplasm of colon	II Neoplasms, from cancer register (ICD-O-3)	C3_COLON	0.5439	-0.1443	0.2378	0.005107	0.004502	0.005112	1803	216989
Colon adenocarcinoma	II Neoplasms, from cancer register (ICD-O-3)	C3_COLON_ADENO	0.7042	-0.1022	0.2692	0.005107	0.00474	0.005109	1396	217396
Colon adenocarcinoma (all cancers excluded)	II Neoplasms, from cancer register (ICD-O-3)	C3_COLON_ADENO_EXALLC	0.8185	-0.0634	0.2761	0.005069	0.00474	0.005072	1396	174006
Malignant neoplasm of colon (all cancers excluded)	II Neoplasms, from cancer register (ICD-O-3)	C3_COLON_EXALLC	0.6402	-0.1137	0.2433	0.005066	0.004502	0.005072	1803	174006
Colorectal cancer	II Neoplasms, from cancer register (ICD-O-3)	C3_COLORECTAL	0.3911	-0.1601	0.1867	0.005107	0.00445	0.005116	3022	215770
Colorectal cancer (all cancers excluded)	II Neoplasms, from cancer register (ICD-O-3)	C3_COLORECTAL_EXALLC	0.5153	-0.1251	0.1923	0.005061	0.00445	0.005072	3022	174006
Malignant neoplasm of other connective and soft tissue	II Neoplasms, from cancer register (ICD-O-3)	C3_CONNECTIVE_SOFT_NAS	0.3334	-0.5906	0.6106	0.005107	0.002125	0.005111	275	218517
Malignant neoplasm of other connective and soft tissue (all cancers excluded)	II Neoplasms, from cancer register (ICD-O-3)	C3_CONNECTIVE_SOFT_NAS_EXALLC	0.3449	-0.5833	0.6176	0.005067	0.002125	0.005072	275	174006
Malignant neoplasm of corpus uteri	II Neoplasms, from cancer register (ICD-O-3)	C3_CORPUS_UTERI	0.4038	0.2556	0.3061	0.005186	0.00673	0.005173	1053	122526
Malignant neoplasm of corpus uteri (all cancers excluded)	II Neoplasms, from cancer register (ICD-O-3)	C3_CORPUS_UTERI_EXALLC	0.3373	0.3013	0.314	0.005215	0.00673	0.005199	1053	99321
Malignant neoplasm of digestive organs	II Neoplasms, from cancer register (ICD-O-3)	C3_DIGESTIVE_ORGANS	0.7996	0.0364	0.1434	0.005107	0.005368	0.0051	5253	213539
Malignant neoplasm of digestive organs (all cancers excluded)	II Neoplasms, from cancer register (ICD-O-3)	C3_DIGESTIVE_ORGANS_EXALLC	0.6404	0.0689	0.1474	0.005081	0.005368	0.005072	5253	174006
Diffuse large B-cell lymphoma	II Neoplasms, from cancer register (ICD-O-3)	C3_DLBCL	0.8987	-0.0873	0.6853	0.005107	0.004785	0.005107	209	218583
Diffuse large B-cell lymphoma (all cancers excluded)	II Neoplasms, from cancer register (ICD-O-3)	C3_DLBCL_EXALLC	0.9444	-0.049	0.7034	0.005072	0.004785	0.005072	209	174006
Malignant neoplasm of endocrine gland	II Neoplasms, from cancer register (ICD-O-3)	C3_ENDOCRINE	0.02599	-0.6837	0.3071	0.005107	0.001871	0.005123	1069	217723
Malignant neoplasm of endocrine gland (all cancers excluded)	II Neoplasms, from cancer register (ICD-O-3)	C3_ENDOCRINE_EXALLC	0.03185	-0.6698	0.3121	0.005052	0.001871	0.005072	1069	174006
Malignant neoplasm of eye and adnexa	II Neoplasms, from cancer register (ICD-O-3)	C3_EYE_ADNEXA	0.6193	-0.392	0.7891	0.005107	0.003166	0.005108	161	218631
Malignant neoplasm of eye and adnexa (all cancers excluded)	II Neoplasms, from cancer register (ICD-O-3)	C3_EYE_ADNEXA_EXALLC	0.6382	-0.3759	0.7994	0.00507	0.003166	0.005072	161	174006
Malignant neoplasm of eye, brain and central nervous system""	II Neoplasms, from cancer register (ICD-O-3)	C3_EYE_BRAIN_NEURO	0.8985	-0.0342	0.2677	0.005107	0.004869	0.005108	1446	217346
Malignant neoplasm of eye, brain and central nervous system" (all cancers excluded)"	II Neoplasms, from cancer register (ICD-O-3)	C3_EYE_BRAIN_NEURO_EXALLC	0.9695	-0.0104	0.2712	0.00507	0.004869	0.005072	1446	174006
malignant neoplasm of female genital organs	II Neoplasms, from cancer register (ICD-O-3)	C3_FEMALE_GENITAL	0.8568	0.0303	0.1678	0.005186	0.005342	0.005181	3665	119914
malignant neoplasm of female genital organs (all cancers excluded)	II Neoplasms, from cancer register (ICD-O-3)	C3_FEMALE_GENITAL_EXALLC	0.84	0.0342	0.1692	0.005204	0.005342	0.005199	3665	99321
Malignant neoplasm of other and unspecified female genital organs	II Neoplasms, from cancer register (ICD-O-3)	C3_FEMALE_GENITAL_NAS	0.2762	-1.0351	0.9506	0.005186	0	0.00519	106	123473
Malignant neoplasm of other and unspecified female genital organs (all cancers excluded)	II Neoplasms, from cancer register (ICD-O-3)	C3_FEMALE_GENITAL_NAS_EXALLC	0.292	-1.0365	0.9836	0.005194	0	0.005199	106	99321
Malignant neoplasm of heart, mediastinum and pleura""	II Neoplasms, from cancer register (ICD-O-3)	C3_HEART_MEDIASTINUM_PLEURA	0.9403	0.0743	0.9912	0.005107	0.005383	0.005107	102	218690
Malignant neoplasm of heart, mediastinum and pleura" (all cancers excluded)"	II Neoplasms, from cancer register (ICD-O-3)	C3_HEART_MEDIASTINUM_PLEURA_EXALLC	0.9216	0.0985	1.0008	0.005072	0.005383	0.005072	102	174006
Malignant neoplasm of kidney, except renal pelvis""	II Neoplasms, from cancer register (ICD-O-3)	C3_KIDNEY_NOTRENALPELVIS	0.8523	0.0597	0.3206	0.005107	0.005588	0.005105	971	217821
Malignant neoplasm of kidney, except renal pelvis" (all cancers excluded)"	II Neoplasms, from cancer register (ICD-O-3)	C3_KIDNEY_NOTRENALPELVIS_EXALLC	0.7509	0.1043	0.3285	0.005075	0.005588	0.005072	971	174006
Malignant neoplasm of larynx	II Neoplasms, from cancer register (ICD-O-3)	C3_LARYNX	0.3997	0.6255	0.7427	0.005107	0.008333	0.005104	180	218612
Malignant neoplasm of larynx (all cancers excluded)	II Neoplasms, from cancer register (ICD-O-3)	C3_LARYNX_EXALLC	0.374	0.6692	0.7527	0.005075	0.008333	0.005072	180	174005
Malignant neoplasm of lip, oral cavity and pharynx""	II Neoplasms, from cancer register (ICD-O-3)	C3_LIP_ORAL_PHARYNX	0.8095	-0.2149	0.8916	0.005107	0.003968	0.005108	126	218666
Malignant neoplasm of lip, oral cavity and pharynx" (all cancers excluded)"	II Neoplasms, from cancer register (ICD-O-3)	C3_LIP_ORAL_PHARYNX_EXALLC	0.8274	-0.1967	0.9025	0.005071	0.003968	0.005072	126	174006
Malignant neoplasm of liver and intrahepatic bile ducts	II Neoplasms, from cancer register (ICD-O-3)	C3_LIVER_INTRAHEPATIC_BILE_DUCTS	0.2946	0.6033	0.5756	0.005107	0.008159	0.005103	304	218488
Malignant neoplasm of liver and intrahepatic bile ducts (all cancers excluded)	II Neoplasms, from cancer register (ICD-O-3)	C3_LIVER_INTRAHEPATIC_BILE_DUCTS_EXALLC	0.2803	0.6253	0.5792	0.005077	0.008159	0.005072	304	174006
Non-small cell lung cancer	II Neoplasms, from cancer register (ICD-O-3)	C3_LUNG_NONSMALL	0.267	0.2775	0.25	0.005107	0.006567	0.005096	1627	217165
Non-small cell lung cancer (all cancers excluded)	II Neoplasms, from cancer register (ICD-O-3)	C3_LUNG_NONSMALL_EXALLC	0.2307	0.3042	0.2538	0.005086	0.006567	0.005072	1627	174006
Secondary and unspecified malignant neoplasm of lymph nodes	II Neoplasms, from cancer register (ICD-O-3)	C3_LYMPHNODES_SECONDARY_NAS	0.7969	0.0823	0.3197	0.005107	0.005534	0.005105	995	217797
Secondary and unspecified malignant neoplasm of lymph nodes (all cancers excluded)	II Neoplasms, from cancer register (ICD-O-3)	C3_LYMPHNODES_SECONDARY_NAS_EXALLC	0.7314	0.1112	0.3241	0.005075	0.005534	0.005072	995	174006
malignant neoplasm of male genital organs	II Neoplasms, from cancer register (ICD-O-3)	C3_MALE_GENITAL	0.1725	0.1893	0.1387	0.005005	0.00605	0.004927	6542	88671
malignant neoplasm of male genital organs (all cancers excluded)	II Neoplasms, from cancer register (ICD-O-3)	C3_MALE_GENITAL_EXALLC	0.1711	0.1971	0.144	0.004995	0.00605	0.004903	6542	74685
Malignant neoplasm of meninges	II Neoplasms, from cancer register (ICD-O-3)	C3_MENINGES	0.5151	-0.2554	0.3923	0.005107	0.003955	0.00511	640	218152
Malignant neoplasm of meninges (all cancers excluded)	II Neoplasms, from cancer register (ICD-O-3)	C3_MENINGES_EXALLC	0.5815	-0.2214	0.4017	0.005068	0.003955	0.005072	640	174006
Mesothelioma	II Neoplasms, from cancer register (ICD-O-3)	C3_MESOTHELIOMA	0.8038	-0.2148	0.8644	0.005107	0.004128	0.005108	133	218659
Mesothelioma (all cancers excluded)	II Neoplasms, from cancer register (ICD-O-3)	C3_MESOTHELIOMA_EXALLC	0.8267	-0.1919	0.8765	0.005071	0.004128	0.005072	133	174006
Melignant neoplasm of mesothelium and soft tissue	II Neoplasms, from cancer register (ICD-O-3)	C3_MESTOTHEL_SOFTTISSUE	0.2358	-0.5366	0.4526	0.005107	0.002442	0.005113	497	218295
Melignant neoplasm of mesothelium and soft tissue (all cancers excluded)	II Neoplasms, from cancer register (ICD-O-3)	C3_MESTOTHEL_SOFTTISSUE_EXALLC	0.2572	-0.5204	0.4593	0.005064	0.002442	0.005072	497	174006
Non-small cell lung cancer, adenocarcinoma""	II Neoplasms, from cancer register (ICD-O-3)	C3_NSCLC_ADENO	0.4731	0.308	0.4293	0.005107	0.006446	0.005103	571	218221
Non-small cell lung cancer, adenocarcinoma" (all cancers excluded)"	II Neoplasms, from cancer register (ICD-O-3)	C3_NSCLC_ADENO_EXALLC	0.4232	0.3496	0.4364	0.005077	0.006446	0.005072	571	174005
Non-small cell lung cancer, squamous""	II Neoplasms, from cancer register (ICD-O-3)	C3_NSCLC_SQUAM	0.09356	0.8729	0.5205	0.005107	0.009643	0.005099	365	218427
Non-small cell lung cancer, squamous" (all cancers excluded)"	II Neoplasms, from cancer register (ICD-O-3)	C3_NSCLC_SQUAM_EXALLC	0.07751	0.9337	0.5289	0.005082	0.009643	0.005072	365	174004
Malignant neoplasm of oesophagus	II Neoplasms, from cancer register (ICD-O-3)	C3_OESOPHAGUS	0.3575	-0.5985	0.6504	0.005107	0.002181	0.00511	232	218560
Malignant neoplasm of oesophagus (all cancers excluded)	II Neoplasms, from cancer register (ICD-O-3)	C3_OESOPHAGUS_EXALLC	0.3699	-0.5942	0.6627	0.005068	0.002181	0.005072	232	174006
Other malignant neoplasms of skin (=non-melanoma skin cancer)	II Neoplasms, from cancer register (ICD-O-3)	C3_OTHER_SKIN	0.9511	-0.0067	0.1087	0.005107	0.00522	0.005101	10382	208410
Other malignant neoplasms of skin (=non-melanoma skin cancer) (all cancers excluded)	II Neoplasms, from cancer register (ICD-O-3)	C3_OTHER_SKIN_EXALLC	0.8805	0.0169	0.1121	0.00508	0.00522	0.005072	10382	174006
Malignant neoplasm of ovary	II Neoplasms, from cancer register (ICD-O-3)	C3_OVARY	0.8691	0.0612	0.3711	0.005186	0.005571	0.005184	719	122860
Malignant neoplasm of ovary (all cancers excluded)	II Neoplasms, from cancer register (ICD-O-3)	C3_OVARY_EXALLC	0.8168	0.0873	0.3769	0.005202	0.005571	0.005199	719	99321
Malignant neoplasm of pancreas	II Neoplasms, from cancer register (ICD-O-3)	C3_PANCREAS	0.2891	0.4334	0.4088	0.005107	0.007347	0.005101	605	218187
Malignant neoplasm of pancreas (all cancers excluded)	II Neoplasms, from cancer register (ICD-O-3)	C3_PANCREAS_EXALLC	0.2797	0.4437	0.4105	0.00508	0.007347	0.005072	605	174006
Malignant neoplasm of prostate	II Neoplasms, from cancer register (ICD-O-3)	C3_PROSTATE	0.1581	0.2003	0.1419	0.005005	0.006113	0.004926	6311	88902
Malignant neoplasm of prostate (all cancers excluded)	II Neoplasms, from cancer register (ICD-O-3)	C3_PROSTATE_EXALLC	0.1658	0.2047	0.1477	0.004997	0.006113	0.004903	6311	74685
Malignant neoplasm of rectosigmoid junction	II Neoplasms, from cancer register (ICD-O-3)	C3_RECTOSIGMOID_JUNCTION	0.7637	-0.2116	0.704	0.005107	0.004169	0.005108	198	218594
Malignant neoplasm of rectosigmoid junction (all cancers excluded)	II Neoplasms, from cancer register (ICD-O-3)	C3_RECTOSIGMOID_JUNCTION_EXALLC	0.7821	-0.1971	0.7126	0.005071	0.004169	0.005072	198	174006
Malignant neoplasm of rectum	II Neoplasms, from cancer register (ICD-O-3)	C3_RECTUM	0.6952	-0.1199	0.306	0.005107	0.004644	0.005109	1078	217714
Malignant neoplasm of rectum (all cancers excluded)	II Neoplasms, from cancer register (ICD-O-3)	C3_RECTUM_EXALLC	0.7842	-0.0858	0.3134	0.005069	0.004644	0.005072	1078	174006
Malignant neoplasm of respiratory system and intrathoracic organs	II Neoplasms, from cancer register (ICD-O-3)	C3_RESPIRATORY_INTRATHORACIC	0.05661	0.43	0.2256	0.005107	0.007109	0.005088	2074	216718
Malignant neoplasm of respiratory system and intrathoracic organs (all cancers excluded)	II Neoplasms, from cancer register (ICD-O-3)	C3_RESPIRATORY_INTRATHORACIC_EXALLC	0.04377	0.4605	0.2284	0.005097	0.007109	0.005073	2074	173985
Small cell lung cancer	II Neoplasms, from cancer register (ICD-O-3)	C3_SCLC	0.1731	-1.0234	0.7513	0.005107	3.286e-05	0.005111	179	218613
Small cell lung cancer (all cancers excluded)	II Neoplasms, from cancer register (ICD-O-3)	C3_SCLC_EXALLC	0.179	-1.0252	0.7628	0.005067	3.286e-05	0.005072	179	174006
Secondary malignant neoplasm of other and unspecified sites	II Neoplasms, from cancer register (ICD-O-3)	C3_SECONDARY_NAS	0.221	-1.029	0.8407	0.005107	0	0.00511	139	218653
Secondary malignant neoplasm of other and unspecified sites (all cancers excluded)	II Neoplasms, from cancer register (ICD-O-3)	C3_SECONDARY_NAS_EXALLC	0.2284	-1.0288	0.8541	0.005068	0	0.005072	139	174006
Malignant neoplasm, without specification of site""	II Neoplasms, from cancer register (ICD-O-3)	C3_SECONDARY_WITHOUT_SITESPEC	0.6381	-0.2388	0.5077	0.005107	0.003838	0.005109	400	218392
Malignant neoplasm, without specification of site" (all cancers excluded)"	II Neoplasms, from cancer register (ICD-O-3)	C3_SECONDARY_WITHOUT_SITESPEC_EXALLC	0.6754	-0.216	0.5157	0.005069	0.003838	0.005072	400	174006
Malignant neoplasm of skin	II Neoplasms, from cancer register (ICD-O-3)	C3_SKIN	0.948	-0.0071	0.1087	0.005107	0.005219	0.005101	10384	208408
Malignant neoplasm of skin (all cancers excluded)	II Neoplasms, from cancer register (ICD-O-3)	C3_SKIN_EXALLC	0.8838	0.0164	0.1123	0.00508	0.005219	0.005072	10384	174006
Malignant neoplasm of small intestine	II Neoplasms, from cancer register (ICD-O-3)	C3_SMALL_INTESTINE	0.3169	-0.6246	0.6241	0.005107	0.001984	0.005111	252	218540
Malignant neoplasm of small intestine (all cancers excluded)	II Neoplasms, from cancer register (ICD-O-3)	C3_SMALL_INTESTINE_EXALLC	0.3345	-0.6171	0.6394	0.005068	0.001984	0.005072	252	174006
Malignant neoplasm of spinal cord, cranial nerves and other parts of central nervous system""	II Neoplasms, from cancer register (ICD-O-3)	C3_SPINAL_CORD_CRANIAL_AND_OTHER_CNS	0.153	1.0227	0.7157	0.005107	0.0101	0.005102	198	218594
Malignant neoplasm of spinal cord, cranial nerves and other parts of central nervous system" (all cancers excluded)"	II Neoplasms, from cancer register (ICD-O-3)	C3_SPINAL_CORD_CRANIAL_AND_OTHER_CNS_EXALLC	0.1425	1.059	0.7221	0.005078	0.0101	0.005072	198	174006
Malignant neoplasm of stomach	II Neoplasms, from cancer register (ICD-O-3)	C3_STOMACH	0.3292	0.3893	0.399	0.005107	0.007118	0.005101	633	218159
Malignant neoplasm of stomach (all cancers excluded)	II Neoplasms, from cancer register (ICD-O-3)	C3_STOMACH_EXALLC	0.3055	0.4129	0.403	0.005079	0.007118	0.005072	633	174006
Malignant neoplasm of testis	II Neoplasms, from cancer register (ICD-O-3)	C3_TESTIS	0.956	0.0403	0.7298	0.005005	0.005025	0.005004	199	95014
Malignant neoplasm of testis (all cancers excluded)	II Neoplasms, from cancer register (ICD-O-3)	C3_TESTIS_EXALLC	0.937	0.0582	0.7357	0.004903	0.005025	0.004903	199	74685
Malignant neoplasm of thyroid gland	II Neoplasms, from cancer register (ICD-O-3)	C3_THYROID_GLAND	0.03873	-0.657	0.3178	0.005107	0.002022	0.005121	989	217803
Malignant neoplasm of thyroid gland (all cancers excluded)	II Neoplasms, from cancer register (ICD-O-3)	C3_THYROID_GLAND_EXALLC	0.04948	-0.6409	0.3263	0.005055	0.002022	0.005072	989	174006
Secondary uncertain malignant neoplasm	II Neoplasms, from cancer register (ICD-O-3)	C3_UNCERTAIN_SECONDARY	0.5792	-0.1402	0.2529	0.005107	0.004401	0.005112	1600	217192
Secondary uncertain malignant neoplasm (all cancers excluded)	II Neoplasms, from cancer register (ICD-O-3)	C3_UNCERTAIN_SECONDARY_EXALLC	0.6711	-0.1094	0.2577	0.005066	0.004401	0.005072	1600	174006
Malignant neoplasm of urinary organs	II Neoplasms, from cancer register (ICD-O-3)	C3_URINARY_TRACT	0.2429	0.2539	0.2174	0.005107	0.006454	0.005093	2168	216624
Malignant neoplasm of urinary organs (all cancers excluded)	II Neoplasms, from cancer register (ICD-O-3)	C3_URINARY_TRACT_EXALLC	0.1744	0.3033	0.2233	0.005089	0.006454	0.005072	2168	174006
Malignant neoplasm of vulva	II Neoplasms, from cancer register (ICD-O-3)	C3_VULVA	0.5162	0.5834	0.8987	0.005186	0.008	0.005183	125	123454
Malignant neoplasm of vulva (all cancers excluded)	II Neoplasms, from cancer register (ICD-O-3)	C3_VULVA_EXALLC	0.5065	0.6001	0.9033	0.005203	0.008	0.005199	125	99321
Campylobacter enteritis	I Certain infectious and parasitic diseases (AB1_)	CAMPYLOENTERITIS	0.1955	-0.6979	0.5391	0.005107	0.001632	0.005113	346	216071
Cardiac arrhytmias	Comorbidities of COPD	CARDIAC_ARRHYTM	0.2187	-0.0919	0.0747	0.005233	0.005042	0.005277	32416	139739
Benign neoplasms	II Neoplasms from hospital discharges (CD2_)	CD2_BENIGN	0.762	-0.0168	0.0555	0.005107	0.005115	0.005104	52384	166408
Benign neoplasm: Adrenal gland	II Neoplasms from hospital discharges (CD2_)	CD2_BENIGN_ADRENAL	0.4111	0.3001	0.3651	0.005107	0.006897	0.005101	725	218067
Benign neoplasm: Adrenal gland (all cancers excluded)	II Neoplasms from hospital discharges (CD2_)	CD2_BENIGN_ADRENAL_EXALLC	0.3723	0.3296	0.3694	0.005074	0.006897	0.005067	725	180264
Benign neoplasm: Anus and anal canal	II Neoplasms from hospital discharges (CD2_)	CD2_BENIGN_ANUS_ANAL_CANAL	0.582	0.2821	0.5125	0.005107	0.006757	0.005104	370	218422
Benign neoplasm: Anus and anal canal (all cancers excluded)	II Neoplasms from hospital discharges (CD2_)	CD2_BENIGN_ANUS_ANAL_CANAL_EXALLC	0.5593	0.3018	0.5169	0.005074	0.006757	0.005071	370	180525
Benign neoplasm: Appendix	II Neoplasms from hospital discharges (CD2_)	CD2_BENIGN_APPENDIX	0.8162	-0.2072	0.8911	0.005107	0.004259	0.005107	122	218670
Benign neoplasm: Appendix (all cancers excluded)	II Neoplasms from hospital discharges (CD2_)	CD2_BENIGN_APPENDIX_EXALLC	0.8355	-0.187	0.9004	0.005069	0.004259	0.005069	122	180688
Benign neoplasm: Ascending colon	II Neoplasms from hospital discharges (CD2_)	CD2_BENIGN_ASCENDING_COLON	0.3088	-0.29	0.2849	0.005107	0.003712	0.005115	1273	217519
Benign neoplasm: Ascending colon (all cancers excluded)	II Neoplasms from hospital discharges (CD2_)	CD2_BENIGN_ASCENDING_COLON_EXALLC	0.3479	-0.2717	0.2895	0.00506	0.003712	0.005069	1273	179970
Benign neoplasm: Bladder	II Neoplasms from hospital discharges (CD2_)	CD2_BENIGN_BLADDER	0.4284	0.7441	0.9395	0.005107	0.009174	0.005105	109	218683
Benign neoplasm: Bladder (all cancers excluded)	II Neoplasms from hospital discharges (CD2_)	CD2_BENIGN_BLADDER_EXALLC	0.4189	0.7536	0.9322	0.005071	0.009174	0.005068	109	180709
Benign neoplasm of bone and articular cartilage	II Neoplasms from hospital discharges (CD2_)	CD2_BENIGN_BONE_CARTILAGE	0.4939	0.1994	0.2915	0.005107	0.006131	0.005101	1190	217602
Benign neoplasm of bone and articular cartilage (all cancers excluded)	II Neoplasms from hospital discharges (CD2_)	CD2_BENIGN_BONE_CARTILAGE_EXALLC	0.4663	0.2139	0.2936	0.005068	0.006131	0.005061	1190	179822
Benign neoplasm: Long bones of lower limb	II Neoplasms from hospital discharges (CD2_)	CD2_BENIGN_BONE_LONG_LOWER	0.26	0.5316	0.472	0.005107	0.007901	0.005101	443	218349
Benign neoplasm: Long bones of lower limb (all cancers excluded)	II Neoplasms from hospital discharges (CD2_)	CD2_BENIGN_BONE_LONG_LOWER_EXALLC	0.2555	0.5382	0.4734	0.005073	0.007901	0.005066	443	180405
Benign neoplasm: Scapula and long bones of upper limb	II Neoplasms from hospital discharges (CD2_)	CD2_BENIGN_BONE_SCAPULA_LONG_UPPER	0.1269	1.36	0.8909	0.005107	0.012	0.005103	125	218667
Benign neoplasm: Scapula and long bones of upper limb (all cancers excluded)	II Neoplasms from hospital discharges (CD2_)	CD2_BENIGN_BONE_SCAPULA_LONG_UPPER_EXALLC	0.1233	1.3783	0.8944	0.005069	0.012	0.005064	125	180657
Benign neoplasm: Short bones of lower limb	II Neoplasms from hospital discharges (CD2_)	CD2_BENIGN_BONE_SHORT_LOWER	0.7678	-0.2584	0.8753	0.005107	0.003906	0.005108	128	218664
Benign neoplasm: Short bones of lower limb (all cancers excluded)	II Neoplasms from hospital discharges (CD2_)	CD2_BENIGN_BONE_SHORT_LOWER_EXALLC	0.7681	-0.2576	0.8733	0.005069	0.003906	0.00507	128	180650
Benign neoplasm: Short bones of upper limb	II Neoplasms from hospital discharges (CD2_)	CD2_BENIGN_BONE_SHORT_UPPER	0.985	0.0135	0.7157	0.005107	0.005209	0.005107	195	218597
Benign neoplasm: Short bones of upper limb (all cancers excluded)	II Neoplasms from hospital discharges (CD2_)	CD2_BENIGN_BONE_SHORT_UPPER_EXALLC	0.9731	0.0242	0.7199	0.005069	0.005209	0.005069	195	180598
Benign neoplasm: Bones of skull and face	II Neoplasms from hospital discharges (CD2_)	CD2_BENIGN_BONE_SKULL_FACE	0.8094	-0.2146	0.8896	0.005107	0.004167	0.005107	120	218672
Benign neoplasm: Bones of skull and face (all cancers excluded)	II Neoplasms from hospital discharges (CD2_)	CD2_BENIGN_BONE_SKULL_FACE_EXALLC	0.8186	-0.2056	0.8963	0.005069	0.004167	0.005069	120	180676
Benign neoplasm of brain and other parts of central nervous system	II Neoplasms from hospital discharges (CD2_)	CD2_BENIGN_BRAIN_CNS	0.6623	-0.1438	0.3293	0.005107	0.004436	0.00511	923	217869
Benign neoplasm of brain and other parts of central nervous system (all cancers excluded)	II Neoplasms from hospital discharges (CD2_)	CD2_BENIGN_BRAIN_CNS_EXALLC	0.6958	-0.1298	0.3319	0.00507	0.004436	0.005073	923	180338
Benign neoplasm: Brain, supratentorial""	II Neoplasms from hospital discharges (CD2_)	CD2_BENIGN_BRAIN_SUPRATENT	0.4685	-0.4871	0.672	0.005107	0.002725	0.005109	218	218574
Benign neoplasm: Brain, supratentorial" (all cancers excluded)"	II Neoplasms from hospital discharges (CD2_)	CD2_BENIGN_BRAIN_SUPRATENT_EXALLC	0.4737	-0.4832	0.6744	0.005069	0.002725	0.005072	218	180657
Benign neoplasm of breast	II Neoplasms from hospital discharges (CD2_)	CD2_BENIGN_BREAST	0.3254	-0.2216	0.2254	0.005186	0.004059	0.005205	2079	121500
Benign neoplasm of breast (all cancers excluded)	II Neoplasms from hospital discharges (CD2_)	CD2_BENIGN_BREAST_EXALLC	0.3651	-0.207	0.2285	0.005169	0.004059	0.005192	2079	101074
Benign neoplasm: Bronchus and lung	II Neoplasms from hospital discharges (CD2_)	CD2_BENIGN_BRONCHUS_LUNG	0.6863	-0.3322	0.8225	0.005107	0.003441	0.005108	147	218645
Benign neoplasm: Bronchus and lung (all cancers excluded)	II Neoplasms from hospital discharges (CD2_)	CD2_BENIGN_BRONCHUS_LUNG_EXALLC	0.6975	-0.3222	0.8289	0.005069	0.003441	0.00507	147	180646
Benign neoplasm: Caecum	II Neoplasms from hospital discharges (CD2_)	CD2_BENIGN_CAECUM	0.1797	-0.4286	0.3194	0.005107	0.003058	0.005116	988	217804
Benign neoplasm: Caecum (all cancers excluded)	II Neoplasms from hospital discharges (CD2_)	CD2_BENIGN_CAECUM_EXALLC	0.1932	-0.4201	0.3229	0.005065	0.003058	0.005076	988	180144
Benign neoplasm: Choroid	II Neoplasms from hospital discharges (CD2_)	CD2_BENIGN_CHOROID	0.657	-0.1827	0.4115	0.005107	0.00434	0.005109	576	218216
Benign neoplasm: Choroid (all cancers excluded)	II Neoplasms from hospital discharges (CD2_)	CD2_BENIGN_CHOROID_EXALLC	0.6849	-0.1686	0.4155	0.005068	0.00434	0.00507	576	180354
Benign neoplasm: Colon	II Neoplasms from hospital discharges (CD2_)	CD2_BENIGN_COLON	0.3664	-0.1103	0.1221	0.005107	0.004678	0.005122	7435	211357
Benign neoplasm: Colon (all cancers excluded)	II Neoplasms from hospital discharges (CD2_)	CD2_BENIGN_COLON_EXALLC	0.4377	-0.0967	0.1245	0.005074	0.004678	0.00509	7435	175919
Benign neoplasm: Colon, unspecified""	II Neoplasms from hospital discharges (CD2_)	CD2_BENIGN_COLON_NOS	0.4276	0.1405	0.177	0.005107	0.005844	0.005095	3337	215455
Benign neoplasm: Colon, unspecified" (all cancers excluded)"	II Neoplasms from hospital discharges (CD2_)	CD2_BENIGN_COLON_NOS_EXALLC	0.4057	0.1488	0.1789	0.005094	0.005844	0.00508	3337	178568
Benign neoplasm of colon, rectum, anus and anal canal""	II Neoplasms from hospital discharges (CD2_)	CD2_BENIGN_COLORECANI	0.2783	-0.1195	0.1103	0.005107	0.004651	0.005127	9312	209480
Benign neoplasm of colon, rectum, anus and anal canal" (all cancers excluded)"	II Neoplasms from hospital discharges (CD2_)	CD2_BENIGN_COLORECANI_EXALLC	0.3651	-0.1023	0.113	0.005072	0.004651	0.005094	9312	174707
Benign neoplasm: Conjunctiva	II Neoplasms from hospital discharges (CD2_)	CD2_BENIGN_CONJUNCTIVA	0.7012	0.1891	0.4928	0.005107	0.006151	0.005105	409	218383
Benign neoplasm: Conjunctiva (all cancers excluded)	II Neoplasms from hospital discharges (CD2_)	CD2_BENIGN_CONJUNCTIVA_EXALLC	0.6907	0.1969	0.4948	0.005067	0.006151	0.005064	409	180457
Other benign neoplasms of connective and other soft tissue	II Neoplasms from hospital discharges (CD2_)	CD2_BENIGN_CONNECTIVE_SOFT	0.875	0.0406	0.2579	0.005107	0.005415	0.005105	1497	217295
Other benign neoplasms of connective and other soft tissue (all cancers excluded)	II Neoplasms from hospital discharges (CD2_)	CD2_BENIGN_CONNECTIVE_SOFT_EXALLC	0.837	0.0534	0.2595	0.005072	0.005415	0.005069	1497	179615
Benign neoplasm: Connective and other soft tissue of head, face and neck""	II Neoplasms from hospital discharges (CD2_)	CD2_BENIGN_CONNSOFT_HEADFACETRUNK	0.3048	-0.6392	0.6229	0.005107	0.001908	0.005111	262	218530
Benign neoplasm: Connective and other soft tissue of head, face and neck" (all cancers excluded)"	II Neoplasms from hospital discharges (CD2_)	CD2_BENIGN_CONNSOFT_HEADFACETRUNK_EXALLC	0.3089	-0.6355	0.6245	0.005071	0.001908	0.005076	262	180557
Benign neoplasm: Connective and other soft tissue of lower limb, including hip""	II Neoplasms from hospital discharges (CD2_)	CD2_BENIGN_CONNSOFT_LOWERLIMB	0.8846	-0.0792	0.5455	0.005107	0.004794	0.005107	335	218457
Benign neoplasm: Connective and other soft tissue of lower limb, including hip" (all cancers excluded)"	II Neoplasms from hospital discharges (CD2_)	CD2_BENIGN_CONNSOFT_LOWERLIMB_EXALLC	0.9068	-0.0643	0.5494	0.005071	0.004794	0.005071	335	180509
Benign neoplasm: Connective and other soft tissue, unspecified""	II Neoplasms from hospital discharges (CD2_)	CD2_BENIGN_CONNSOFT_NOS	0.7372	-0.2854	0.8505	0.005107	0.003597	0.005108	139	218653
Benign neoplasm: Connective and other soft tissue, unspecified" (all cancers excluded)"	II Neoplasms from hospital discharges (CD2_)	CD2_BENIGN_CONNSOFT_NOS_EXALLC	0.7413	-0.2828	0.8565	0.005072	0.003597	0.005073	139	180652
Benign neoplasm: Connective and other soft tissue of upper limb, including shoulder""	II Neoplasms from hospital discharges (CD2_)	CD2_BENIGN_CONNSOFT_UPPERLIMB	0.3064	0.4103	0.4012	0.005107	0.007563	0.0051	595	218197
Benign neoplasm: Connective and other soft tissue of upper limb, including shoulder" (all cancers excluded)"	II Neoplasms from hospital discharges (CD2_)	CD2_BENIGN_CONNSOFT_UPPERLIMB_EXALLC	0.2949	0.4225	0.4034	0.005067	0.007563	0.005058	595	180280
Benign neoplasm: Cranial nerves	II Neoplasms from hospital discharges (CD2_)	CD2_BENIGN_CRANIAL_NERVE	0.8589	0.0941	0.5294	0.005107	0.005602	0.005106	357	218435
Benign neoplasm: Cranial nerves (all cancers excluded)	II Neoplasms from hospital discharges (CD2_)	CD2_BENIGN_CRANIAL_NERVE_EXALLC	0.8276	0.1164	0.5348	0.005073	0.005602	0.005072	357	180600
Benign neoplasm: Descending colon	II Neoplasms from hospital discharges (CD2_)	CD2_BENIGN_DESCENDING_COLON	0.997	0.0014	0.3877	0.005107	0.005232	0.005107	669	218123
Benign neoplasm: Descending colon (all cancers excluded)	II Neoplasms from hospital discharges (CD2_)	CD2_BENIGN_DESCENDING_COLON_EXALLC	0.9306	0.0343	0.3943	0.005065	0.005232	0.005064	669	180360
Benign neoplasm: Duodenum	II Neoplasms from hospital discharges (CD2_)	CD2_BENIGN_DUODENUM	0.5965	-0.3147	0.5944	0.005107	0.003456	0.005109	295	218497
Benign neoplasm: Duodenum (all cancers excluded)	II Neoplasms from hospital discharges (CD2_)	CD2_BENIGN_DUODENUM_EXALLC	0.6162	-0.3009	0.6004	0.00507	0.003456	0.005073	295	180558
Benign neoplasm: Middle ear, nasal cavity and accessory sinuses""	II Neoplasms from hospital discharges (CD2_)	CD2_BENIGN_EAR_NASAL_SINUS	0.9455	-0.0307	0.4491	0.005107	0.004931	0.005107	507	218285
Benign neoplasm: Middle ear, nasal cavity and accessory sinuses" (all cancers excluded)"	II Neoplasms from hospital discharges (CD2_)	CD2_BENIGN_EAR_NASAL_SINUS_EXALLC	0.9928	0.0041	0.4566	0.005068	0.004931	0.005069	507	180399
Benign neoplasm of middle ear and respiratory system	II Neoplasms from hospital discharges (CD2_)	CD2_BENIGN_EAR_RESP	0.8399	-0.0628	0.3107	0.005107	0.004802	0.005108	1045	217747
Benign neoplasm of middle ear and respiratory system (all cancers excluded)	II Neoplasms from hospital discharges (CD2_)	CD2_BENIGN_EAR_RESP_EXALLC	0.9077	-0.0365	0.3153	0.005065	0.004802	0.005067	1045	179982
Benign neoplasm of other and unspecified endocrine glands	II Neoplasms from hospital discharges (CD2_)	CD2_BENIGN_ENDOCRINE_OTH	0.1407	0.3614	0.2454	0.005107	0.007131	0.005092	1624	217168
Benign neoplasm of other and unspecified endocrine glands (all cancers excluded)	II Neoplasms from hospital discharges (CD2_)	CD2_BENIGN_ENDOCRINE_OTH_EXALLC	0.1202	0.3852	0.2479	0.005079	0.007131	0.00506	1624	179595
Benign neoplasms (all cancers excluded)	II Neoplasms from hospital discharges (CD2_)	CD2_BENIGN_EXALLC	0.9249	0.0055	0.0582	0.005073	0.005115	0.005057	52384	143167
Benign neoplasm of eye and adnexa	II Neoplasms from hospital discharges (CD2_)	CD2_BENIGN_EYE	0.9348	-0.0237	0.29	0.005107	0.005051	0.005107	1191	217601
Benign neoplasm of eye and adnexa (all cancers excluded)	II Neoplasms from hospital discharges (CD2_)	CD2_BENIGN_EYE_EXALLC	0.9863	-0.005	0.2931	0.005069	0.005051	0.005069	1191	179913
Benign neoplasm of other and unspecified female genital organs	II Neoplasms from hospital discharges (CD2_)	CD2_BENIGN_FEMALE_GEN_OTH	0.9376	0.0305	0.3894	0.005186	0.005305	0.005185	662	122917
Benign neoplasm of other and unspecified female genital organs (all cancers excluded)	II Neoplasms from hospital discharges (CD2_)	CD2_BENIGN_FEMALE_GEN_OTH_EXALLC	0.9127	0.043	0.3925	0.005174	0.005305	0.005173	662	102019
Haemangioma and lymphangioma, any site""	II Neoplasms from hospital discharges (CD2_)	CD2_BENIGN_HEAMANGIOMA_LYMPHANGIOMA	0.5555	-0.1676	0.2843	0.005107	0.004303	0.005112	1243	217549
Haemangioma and lymphangioma, any site" (all cancers excluded)"	II Neoplasms from hospital discharges (CD2_)	CD2_BENIGN_HEAMANGIOMA_LYMPHANGIOMA_EXALLC	0.5908	-0.1542	0.2868	0.005066	0.004303	0.005072	1243	179808
Haemangioma, any site""	II Neoplasms from hospital discharges (CD2_)	CD2_BENIGN_HEMANGIOMA	0.7482	-0.0949	0.2957	0.005107	0.004665	0.005109	1144	217648
Haemangioma, any site" (all cancers excluded)"	II Neoplasms from hospital discharges (CD2_)	CD2_BENIGN_HEMANGIOMA_EXALLC	0.7872	-0.0804	0.2979	0.005067	0.004665	0.005069	1144	179883
Benign neoplasm of other and unspecified intrathoracic organs	II Neoplasms from hospital discharges (CD2_)	CD2_BENIGN_INTRATHORACIC	0.6681	0.3567	0.8321	0.005107	0.007143	0.005106	140	218652
Benign neoplasm of other and unspecified intrathoracic organs (all cancers excluded)	II Neoplasms from hospital discharges (CD2_)	CD2_BENIGN_INTRATHORACIC_EXALLC	0.6542	0.375	0.837	0.005069	0.007143	0.005067	140	180657
Benign neoplasm: Kidney	II Neoplasms from hospital discharges (CD2_)	CD2_BENIGN_KIDNEY	0.6181	0.2522	0.5059	0.005107	0.006562	0.005104	381	218411
Benign neoplasm: Kidney (all cancers excluded)	II Neoplasms from hospital discharges (CD2_)	CD2_BENIGN_KIDNEY_EXALLC	0.5887	0.2762	0.5108	0.005075	0.006562	0.005071	381	180506
Benign neoplasm: Larynx	II Neoplasms from hospital discharges (CD2_)	CD2_BENIGN_LARYNX	0.9574	-0.0266	0.4981	0.005107	0.005029	0.005107	400	218392
Benign neoplasm: Larynx (all cancers excluded)	II Neoplasms from hospital discharges (CD2_)	CD2_BENIGN_LARYNX_EXALLC	0.9918	-0.0052	0.5035	0.005068	0.005029	0.005068	400	180442
Leiomyoma of uterus	II Neoplasms from hospital discharges (CD2_)	CD2_BENIGN_LEIOMYOMA_UTERI	0.5717	-0.0504	0.0892	0.005186	0.005023	0.005214	18060	105519
Leiomyoma of uterus (all cancers excluded)	II Neoplasms from hospital discharges (CD2_)	CD2_BENIGN_LEIOMYOMA_UTERI_EXALLC	0.869	-0.0155	0.0939	0.005142	0.005023	0.005166	18060	88982
Benign neoplasm: Lip	II Neoplasms from hospital discharges (CD2_)	CD2_BENIGN_LIP	0.2043	-0.7172	0.565	0.005107	0.001603	0.005112	312	218480
Benign neoplasm: Lip (all cancers excluded)	II Neoplasms from hospital discharges (CD2_)	CD2_BENIGN_LIP_EXALLC	0.2137	-0.7105	0.5713	0.005067	0.001603	0.005073	312	180539
Benign lipomatous neoplasm of other sites/unspecified	II Neoplasms from hospital discharges (CD2_)	CD2_BENIGN_LIPO_NOS	0.6716	0.1126	0.2656	0.005107	0.005799	0.005102	1404	217388
Benign lipomatous neoplasm of other sites/unspecified (all cancers excluded)	II Neoplasms from hospital discharges (CD2_)	CD2_BENIGN_LIPO_NOS_EXALLC	0.611	0.1367	0.2688	0.005068	0.005799	0.005062	1404	179727
Benign lipomatous neoplasm of skin and subcutaneous tissue of head, face and neck""	II Neoplasms from hospital discharges (CD2_)	CD2_BENIGN_LIPO_SKIN_HEADFACENECK	0.274	0.3604	0.3294	0.005107	0.006984	0.005099	915	217877
Benign lipomatous neoplasm of skin and subcutaneous tissue of head, face and neck" (all cancers excluded)"	II Neoplasms from hospital discharges (CD2_)	CD2_BENIGN_LIPO_SKIN_HEADFACENECK_EXALLC	0.2478	0.3842	0.3324	0.005074	0.006984	0.005065	915	180080
Benign lipomatous neoplasm of skin and subcutaneous tissue of limbs	II Neoplasms from hospital discharges (CD2_)	CD2_BENIGN_LIPO_SKIN_LIMBS	0.7633	-0.0922	0.3061	0.005107	0.00463	0.005109	1079	217713
Benign lipomatous neoplasm of skin and subcutaneous tissue of limbs (all cancers excluded)	II Neoplasms from hospital discharges (CD2_)	CD2_BENIGN_LIPO_SKIN_LIMBS_EXALLC	0.8145	-0.0726	0.3096	0.005068	0.00463	0.005071	1079	179943
Benign lipomatous neoplasm of skin and subcutaneous tissue of other and unspecified sites	II Neoplasms from hospital discharges (CD2_)	CD2_BENIGN_LIPO_SKIN_NOS	0.9041	-0.115	0.9542	0.005107	0.00463	0.005107	108	218684
Benign lipomatous neoplasm of skin and subcutaneous tissue of other and unspecified sites (all cancers excluded)	II Neoplasms from hospital discharges (CD2_)	CD2_BENIGN_LIPO_SKIN_NOS_EXALLC	0.9053	-0.1136	0.955	0.005069	0.00463	0.005069	108	180680
Benign lipomatous neoplasm of skin and subcutaneous tissue of trunk	II Neoplasms from hospital discharges (CD2_)	CD2_BENIGN_LIPO_SKIN_TRUNK	0.5277	0.1456	0.2305	0.005107	0.005954	0.0051	1867	216925
Benign lipomatous neoplasm of skin and subcutaneous tissue of trunk (all cancers excluded)	II Neoplasms from hospital discharges (CD2_)	CD2_BENIGN_LIPO_SKIN_TRUNK_EXALLC	0.4794	0.1646	0.2327	0.005079	0.005954	0.00507	1867	179353
Benign lipomatous neoplasm	II Neoplasms from hospital discharges (CD2_)	CD2_BENIGN_LIPOMATOUS	0.2561	0.1654	0.1457	0.005107	0.005965	0.005087	4870	213922
Benign lipomatous neoplasm (all cancers excluded)	II Neoplasms from hospital discharges (CD2_)	CD2_BENIGN_LIPOMATOUS_EXALLC	0.2098	0.1849	0.1474	0.005077	0.005965	0.005053	4870	177107
Benign neoplasm: Liver/bile ducts	II Neoplasms from hospital discharges (CD2_)	CD2_BENIGN_LIVE_BILE	0.8377	0.1271	0.6207	0.005107	0.005682	0.005106	264	218528
Benign neoplasm: Liver/bile ducts (all cancers excluded)	II Neoplasms from hospital discharges (CD2_)	CD2_BENIGN_LIVE_BILE_EXALLC	0.8224	0.1401	0.6241	0.005068	0.005682	0.005067	264	180575
Benign neoplasm: Liver	II Neoplasms from hospital discharges (CD2_)	CD2_BENIGN_LIVER	0.6389	0.3131	0.6672	0.005107	0.006466	0.005105	232	218560
Benign neoplasm: Liver (all cancers excluded)	II Neoplasms from hospital discharges (CD2_)	CD2_BENIGN_LIVER_EXALLC	0.6221	0.3322	0.6739	0.005068	0.006466	0.005066	232	180596
Lymphangioma, anys site""	II Neoplasms from hospital discharges (CD2_)	CD2_BENIGN_LYMPHANGIOMA	0.2897	-1.0011	0.9454	0.005107	0.0001089	0.005109	108	218684
Lymphangioma, anys site" (all cancers excluded)"	II Neoplasms from hospital discharges (CD2_)	CD2_BENIGN_LYMPHANGIOMA_EXALLC	0.2912	-1.0007	0.9482	0.005069	0.0001089	0.005072	108	180674
Benign neoplasm of male genital organs	II Neoplasms from hospital discharges (CD2_)	CD2_BENIGN_MALE_GEN	0.5115	0.3911	0.5957	0.005005	0.007092	0.004998	282	94931
Benign neoplasm of male genital organs (all cancers excluded)	II Neoplasms from hospital discharges (CD2_)	CD2_BENIGN_MALE_GEN_EXALLC	0.4812	0.4248	0.6031	0.004934	0.007092	0.004926	282	78089
Melanocytic naevi	II Neoplasms from hospital discharges (CD2_)	CD2_BENIGN_MELANOCYTIC	0.1767	0.2164	0.1602	0.005107	0.006186	0.005087	4035	214757
Melanocytic naevi (all cancers excluded)	II Neoplasms from hospital discharges (CD2_)	CD2_BENIGN_MELANOCYTIC_EXALLC	0.1558	0.2291	0.1614	0.005081	0.006186	0.005056	4035	178083
Melanocytic naevi of eyelid, including canthus""	II Neoplasms from hospital discharges (CD2_)	CD2_BENIGN_MELANOCYTIC_EYELID	0.777	-0.2495	0.881	0.005107	0.004065	0.005107	123	218669
Melanocytic naevi of eyelid, including canthus" (all cancers excluded)"	II Neoplasms from hospital discharges (CD2_)	CD2_BENIGN_MELANOCYTIC_EYELID_EXALLC	0.7863	-0.2407	0.8878	0.005069	0.004065	0.00507	123	180668
Melanocytic naevi of other and unspecified parts of face	II Neoplasms from hospital discharges (CD2_)	CD2_BENIGN_MELANOCYTIC_FACE	0.06352	0.6425	0.3463	0.005107	0.008434	0.005094	826	217966
Melanocytic naevi of other and unspecified parts of face (all cancers excluded)	II Neoplasms from hospital discharges (CD2_)	CD2_BENIGN_MELANOCYTIC_FACE_EXALLC	0.05729	0.6619	0.3481	0.005072	0.008434	0.005056	826	180168
Melanocytic naevi of lip	II Neoplasms from hospital discharges (CD2_)	CD2_BENIGN_MELANOCYTIC_LIP	0.4939	0.619	0.9048	0.005107	0.008197	0.005105	122	218670
Melanocytic naevi of lip (all cancers excluded)	II Neoplasms from hospital discharges (CD2_)	CD2_BENIGN_MELANOCYTIC_LIP_EXALLC	0.4868	0.6313	0.9079	0.005069	0.008197	0.005067	122	180663
Melanocytic naevi of lower limb, including hip""	II Neoplasms from hospital discharges (CD2_)	CD2_BENIGN_MELANOCYTIC_LOWERLIMB	0.2247	0.5386	0.4436	0.005107	0.007774	0.005101	510	218282
Melanocytic naevi of lower limb, including hip" (all cancers excluded)"	II Neoplasms from hospital discharges (CD2_)	CD2_BENIGN_MELANOCYTIC_LOWERLIMB_EXALLC	0.2132	0.5553	0.4461	0.005081	0.007774	0.005073	510	180434
Melanocytic naevi, other sites/unspecified""	II Neoplasms from hospital discharges (CD2_)	CD2_BENIGN_MELANOCYTIC_NOS	0.8941	0.0461	0.3466	0.005107	0.005462	0.005106	825	217967
Melanocytic naevi, other sites/unspecified" (all cancers excluded)"	II Neoplasms from hospital discharges (CD2_)	CD2_BENIGN_MELANOCYTIC_NOS_EXALLC	0.8713	0.0565	0.3486	0.005069	0.005462	0.005067	825	180262
Melanocytic naevi of scalp and neck	II Neoplasms from hospital discharges (CD2_)	CD2_BENIGN_MELANOCYTIC_SCALPNECK	0.1248	0.8599	0.5602	0.005107	0.009464	0.005101	317	218475
Melanocytic naevi of scalp and neck (all cancers excluded)	II Neoplasms from hospital discharges (CD2_)	CD2_BENIGN_MELANOCYTIC_SCALPNECK_EXALLC	0.1185	0.879	0.563	0.005073	0.009464	0.005065	317	180530
Melanocytic naevi of trunk	II Neoplasms from hospital discharges (CD2_)	CD2_BENIGN_MELANOCYTIC_TRUNK	0.6476	-0.1219	0.2666	0.005107	0.004459	0.005111	1464	217328
Melanocytic naevi of trunk (all cancers excluded)	II Neoplasms from hospital discharges (CD2_)	CD2_BENIGN_MELANOCYTIC_TRUNK_EXALLC	0.6946	-0.1058	0.2694	0.005063	0.004459	0.005068	1464	179849
Melanocytic naevi of upper limb, including shoulder""	II Neoplasms from hospital discharges (CD2_)	CD2_BENIGN_MELANOCYTIC_UPPERLIMB	0.5964	-0.3194	0.6031	0.005107	0.00365	0.005109	267	218525
Melanocytic naevi of upper limb, including shoulder" (all cancers excluded)"	II Neoplasms from hospital discharges (CD2_)	CD2_BENIGN_MELANOCYTIC_UPPERLIMB_EXALLC	0.6029	-0.3147	0.605	0.005073	0.00365	0.005075	267	180588
Benign neoplasm of meninges	II Neoplasms from hospital discharges (CD2_)	CD2_BENIGN_MENINGES	0.7749	0.0808	0.2825	0.005107	0.005532	0.005104	1280	217512
Benign neoplasm: Cerebral meninges	II Neoplasms from hospital discharges (CD2_)	CD2_BENIGN_MENINGES_CEREBRAL	0.843	-0.0589	0.2973	0.005107	0.00486	0.005108	1147	217645
Benign neoplasm: Cerebral meninges (all cancers excluded)	II Neoplasms from hospital discharges (CD2_)	CD2_BENIGN_MENINGES_CEREBRAL_EXALLC	0.9332	-0.0254	0.3031	0.005073	0.00486	0.005074	1147	180381
Benign neoplasm of meninges (all cancers excluded)	II Neoplasms from hospital discharges (CD2_)	CD2_BENIGN_MENINGES_EXALLC	0.6819	0.118	0.2879	0.005074	0.005532	0.005071	1280	180320
Beningn neoplasm: Meninges, unspecified""	II Neoplasms from hospital discharges (CD2_)	CD2_BENIGN_MENINGES_NOS	0.004026	2.2322	0.7761	0.005107	0.01637	0.005096	211	218581
Beningn neoplasm: Meninges, unspecified" (all cancers excluded)"	II Neoplasms from hospital discharges (CD2_)	CD2_BENIGN_MENINGES_NOS_EXALLC	0.003708	2.2799	0.7856	0.005079	0.01637	0.005066	211	180702
Benign neoplasm: Spinal meninges	II Neoplasms from hospital discharges (CD2_)	CD2_BENIGN_MENINGES_SPINAL	0.4357	0.7288	0.9351	0.005107	0.008524	0.005105	118	218674
Benign neoplasm: Spinal meninges (all cancers excluded)	II Neoplasms from hospital discharges (CD2_)	CD2_BENIGN_MENINGES_SPINAL_EXALLC	0.4276	0.7453	0.9396	0.005073	0.008524	0.005071	118	180720
Benign neoplasm: Other and unspecified parts of mouth	II Neoplasms from hospital discharges (CD2_)	CD2_BENIGN_MOUTH_NOS	0.3379	-0.4278	0.4463	0.005107	0.002947	0.005112	509	218283
Benign neoplasm: Other and unspecified parts of mouth (all cancers excluded)	II Neoplasms from hospital discharges (CD2_)	CD2_BENIGN_MOUTH_NOS_EXALLC	0.3537	-0.4176	0.4502	0.005066	0.002947	0.005072	509	180374
Benign neoplasm of mouth and pharynx	II Neoplasms from hospital discharges (CD2_)	CD2_BENIGN_MOUTH_PHARYNX	0.5914	-0.1316	0.2452	0.005107	0.004532	0.005111	1655	217137
Benign neoplasm of mouth and pharynx (all cancers excluded)	II Neoplasms from hospital discharges (CD2_)	CD2_BENIGN_MOUTH_PHARYNX_EXALLC	0.6551	-0.1109	0.2484	0.005065	0.004532	0.00507	1655	179563
Benign neoplasm: Nasopharynx	II Neoplasms from hospital discharges (CD2_)	CD2_BENIGN_NASOPHARYNX	0.2607	-1.0257	0.912	0.005107	0	0.00511	117	218675
Benign neoplasm: Nasopharynx (all cancers excluded)	II Neoplasms from hospital discharges (CD2_)	CD2_BENIGN_NASOPHARYNX_EXALLC	0.2639	-1.0251	0.9176	0.005069	0	0.005072	117	180674
Benign neoplasm: Other/unspecified site	II Neoplasms from hospital discharges (CD2_)	CD2_BENIGN_NOS	0.6623	0.2884	0.6603	0.005107	0.006814	0.005105	221	218571
Benign neoplasm: Other/unspecified site (all cancers excluded)	II Neoplasms from hospital discharges (CD2_)	CD2_BENIGN_NOS_EXALLC	0.6443	0.307	0.6649	0.005071	0.006814	0.005069	221	180591
Benign neoplasm: Oesophagus	II Neoplasms from hospital discharges (CD2_)	CD2_BENIGN_OESOPHAGUS	0.7895	-0.2206	0.8265	0.005107	0.004031	0.005108	144	218648
Benign neoplasm: Oesophagus (all cancers excluded)	II Neoplasms from hospital discharges (CD2_)	CD2_BENIGN_OESOPHAGUS_EXALLC	0.8004	-0.2104	0.8324	0.005072	0.004031	0.005073	144	180664
Benign neoplasm: Other parts of oropharynx	II Neoplasms from hospital discharges (CD2_)	CD2_BENIGN_OROPHA_OTHER	0.05627	1.8782	0.9839	0.005107	0.01456	0.005102	103	218689
Benign neoplasm: Other parts of oropharynx (all cancers excluded)	II Neoplasms from hospital discharges (CD2_)	CD2_BENIGN_OROPHA_OTHER_EXALLC	0.05174	1.9312	0.9928	0.005072	0.01456	0.005066	103	180685
Benign neoplasm of other and unspecified sites	II Neoplasms from hospital discharges (CD2_)	CD2_BENIGN_OTHER_NOS	0.2974	0.4839	0.4644	0.005107	0.007739	0.005101	453	218339
Benign neoplasm of other and unspecified sites (all cancers excluded)	II Neoplasms from hospital discharges (CD2_)	CD2_BENIGN_OTHER_NOS_EXALLC	0.2814	0.5037	0.4675	0.005075	0.007739	0.005068	453	180424
Benign neoplasm of other and ill-defined parts of digestive system	II Neoplasms from hospital discharges (CD2_)	CD2_BENIGN_OTHERDIGESTIVE	0.3628	-0.1923	0.2114	0.005107	0.004119	0.005118	2337	216455
Benign neoplasm of other and ill-defined parts of digestive system (all cancers excluded)	II Neoplasms from hospital discharges (CD2_)	CD2_BENIGN_OTHERDIGESTIVE_EXALLC	0.44	-0.1663	0.2154	0.005057	0.004119	0.005069	2337	179229
Benign neoplasm of ovary	II Neoplasms from hospital discharges (CD2_)	CD2_BENIGN_OVARY	0.2884	0.1976	0.1861	0.005186	0.006132	0.005162	3003	120576
Benign neoplasm of ovary (all cancers excluded)	II Neoplasms from hospital discharges (CD2_)	CD2_BENIGN_OVARY_EXALLC	0.2504	0.217	0.1888	0.00519	0.006132	0.005162	3003	100303
Benign neoplasm: Pancreas	II Neoplasms from hospital discharges (CD2_)	CD2_BENIGN_PANCREAS	0.249	-0.911	0.7904	0.005107	0.0005774	0.00511	163	218629
Benign neoplasm: Pancreas (all cancers excluded)	II Neoplasms from hospital discharges (CD2_)	CD2_BENIGN_PANCREAS_EXALLC	0.252	-0.9102	0.7945	0.005068	0.0005774	0.005072	163	180666
Benign neoplasm: Parathyroid gland	II Neoplasms from hospital discharges (CD2_)	CD2_BENIGN_PARATHYROID	0.2557	-0.9671	0.8509	0.005107	0	0.00511	123	218669
Benign neoplasm: Parathyroid gland (all cancers excluded)	II Neoplasms from hospital discharges (CD2_)	CD2_BENIGN_PARATHYROID_EXALLC	0.259	-0.9778	0.8663	0.005069	0	0.005072	123	180665
Benign neoplasm: Parotid gland	II Neoplasms from hospital discharges (CD2_)	CD2_BENIGN_PAROTID	0.1055	-0.5166	0.3192	0.005107	0.002627	0.005118	986	217806
Benign neoplasm: Parotid gland (all cancers excluded)	II Neoplasms from hospital discharges (CD2_)	CD2_BENIGN_PAROTID_EXALLC	0.1163	-0.5077	0.3233	0.005067	0.002627	0.00508	986	180076
Benign neoplasm: Peripheral nerves and autonomic nervous system	II Neoplasms from hospital discharges (CD2_)	CD2_BENIGN_PERIPH_AUTO_NEURO	0.1974	0.8948	0.6942	0.005107	0.009804	0.005103	204	218588
Benign neoplasm: Peripheral nerves and autonomic nervous system (all cancers excluded)	II Neoplasms from hospital discharges (CD2_)	CD2_BENIGN_PERIPH_AUTO_NEURO_EXALLC	0.1943	0.9007	0.6939	0.005074	0.009804	0.005068	204	180611
Benign neoplasm: Pituitary gland, craniopharyngeal duct""	II Neoplasms from hospital discharges (CD2_)	CD2_BENIGN_PITUITARY_CRANIPHAR	0.1033	0.5947	0.3651	0.005107	0.008273	0.005096	735	218057
Benign neoplasm: Pituitary gland, craniopharyngeal duct" (all cancers excluded)"	II Neoplasms from hospital discharges (CD2_)	CD2_BENIGN_PITUITARY_CRANIPHAR_EXALLC	0.09283	0.6186	0.3681	0.005076	0.008273	0.005063	735	180207
Benign neoplasm: Rectosigmoid junction	II Neoplasms from hospital discharges (CD2_)	CD2_BENIGN_RECTOSIGMOID_JUNC	0.08838	-0.774	0.4542	0.005107	0.00129	0.005115	485	218307
Benign neoplasm: Rectosigmoid junction (all cancers excluded)	II Neoplasms from hospital discharges (CD2_)	CD2_BENIGN_RECTOSIGMOID_JUNC_EXALLC	0.09602	-0.7672	0.4609	0.005065	0.00129	0.005075	485	180452
Benign neoplasm: Rectum	II Neoplasms from hospital discharges (CD2_)	CD2_BENIGN_RECTUM	0.6944	-0.0861	0.2191	0.005107	0.004816	0.00511	2108	216684
Benign neoplasm: Rectum, anus and anal canal""	II Neoplasms from hospital discharges (CD2_)	CD2_BENIGN_RECTUM_ANAL	0.8423	-0.04	0.2008	0.005107	0.005025	0.005108	2518	216274
Benign neoplasm: Rectum/anal canal icd-9	II Neoplasms from hospital discharges (CD2_)	CD2_BENIGN_RECTUM_ANAL_CANAL_ICD9	0.6727	-0.3505	0.8297	0.005107	0.003497	0.005108	143	218649
Benign neoplasm: Rectum/anal canal icd-9 (all cancers excluded)	II Neoplasms from hospital discharges (CD2_)	CD2_BENIGN_RECTUM_ANAL_CANAL_ICD9_EXALLC	0.6931	-0.3319	0.841	0.005071	0.003497	0.005072	143	180666
Benign neoplasm: Rectum, anus and anal canal" (all cancers excluded)"	II Neoplasms from hospital discharges (CD2_)	CD2_BENIGN_RECTUM_ANAL_EXALLC	0.9437	-0.0144	0.2044	0.00508	0.005025	0.005081	2518	179172
Benign neoplasm: Rectum (all cancers excluded)	II Neoplasms from hospital discharges (CD2_)	CD2_BENIGN_RECTUM_EXALLC	0.7932	-0.0585	0.223	0.005073	0.004816	0.005076	2108	179430
Benign neoplasm of major salivary glands	II Neoplasms from hospital discharges (CD2_)	CD2_BENIGN_SALIVARY	0.04155	-0.5639	0.2767	0.005107	0.002402	0.005123	1298	217494
Benign neoplasm of major salivary glands (all cancers excluded)	II Neoplasms from hospital discharges (CD2_)	CD2_BENIGN_SALIVARY_EXALLC	0.04922	-0.5545	0.282	0.005064	0.002402	0.005083	1298	179859
Benign neoplasm: other/unspecified salivary gland	II Neoplasms from hospital discharges (CD2_)	CD2_BENIGN_SALIVARY_NOS	0.1551	-0.7482	0.5263	0.005107	0.001433	0.005113	368	218424
Benign neoplasm: other/unspecified salivary gland (all cancers excluded)	II Neoplasms from hospital discharges (CD2_)	CD2_BENIGN_SALIVARY_NOS_EXALLC	0.1667	-0.7395	0.5348	0.005067	0.001433	0.005074	368	180501
Benign neoplasm: Sigmoid colon	II Neoplasms from hospital discharges (CD2_)	CD2_BENIGN_SIGMOID_COLON	0.2414	-0.2569	0.2193	0.005107	0.003888	0.005119	2133	216659
Benign neoplasm: Sigmoid colon (all cancers excluded)	II Neoplasms from hospital discharges (CD2_)	CD2_BENIGN_SIGMOID_COLON_EXALLC	0.2905	-0.2356	0.2229	0.005064	0.003888	0.005078	2133	179396
Other benign neoplasms of skin	II Neoplasms from hospital discharges (CD2_)	CD2_BENIGN_SKIN	0.3486	0.1193	0.1273	0.005107	0.005757	0.005087	6402	212390
Benign neoplasm: Skin of ear and external auricular canal	II Neoplasms from hospital discharges (CD2_)	CD2_BENIGN_SKIN_EAR	0.6541	0.1939	0.4328	0.005107	0.006079	0.005105	538	218254
Benign neoplasm: Skin of ear and external auricular canal (all cancers excluded)	II Neoplasms from hospital discharges (CD2_)	CD2_BENIGN_SKIN_EAR_EXALLC	0.6095	0.2236	0.4377	0.005075	0.006079	0.005072	538	180431
Other benign neoplasms of skin (all cancers excluded)	II Neoplasms from hospital discharges (CD2_)	CD2_BENIGN_SKIN_EXALLC	0.2986	0.1341	0.129	0.005082	0.005757	0.005057	6402	176541
Benign neoplasm: Skin of eyelid, including canthus""	II Neoplasms from hospital discharges (CD2_)	CD2_BENIGN_SKIN_EYELID	0.7142	0.0777	0.2123	0.005107	0.005582	0.005102	2219	216573
Benign neoplasm: Skin of eyelid, including canthus" (all cancers excluded)"	II Neoplasms from hospital discharges (CD2_)	CD2_BENIGN_SKIN_EYELID_EXALLC	0.6228	0.106	0.2155	0.005073	0.005582	0.005067	2219	179204
Benign neoplasm: Skin of other and unspecified parts of face	II Neoplasms from hospital discharges (CD2_)	CD2_BENIGN_SKIN_FACE	0.8816	0.0361	0.2423	0.005107	0.005443	0.005104	1709	217083
Benign neoplasm: Skin of other and unspecified parts of face (all cancers excluded)	II Neoplasms from hospital discharges (CD2_)	CD2_BENIGN_SKIN_FACE_EXALLC	0.8633	0.0419	0.2436	0.005078	0.005443	0.005075	1709	179778
Benign neoplasm: Skin of lip	II Neoplasms from hospital discharges (CD2_)	CD2_BENIGN_SKIN_LIP	0.3255	0.6602	0.6715	0.005107	0.008588	0.005103	216	218576
Benign neoplasm: Skin of lip (all cancers excluded)	II Neoplasms from hospital discharges (CD2_)	CD2_BENIGN_SKIN_LIP_EXALLC	0.3183	0.6719	0.6733	0.005068	0.008588	0.005064	216	180608
Benign neoplasm: Skin of lower limb, including hip""	II Neoplasms from hospital discharges (CD2_)	CD2_BENIGN_SKIN_LOWERLIMB	0.8223	0.1207	0.5372	0.005107	0.005686	0.005106	349	218443
Benign neoplasm: Skin of lower limb, including hip" (all cancers excluded)"	II Neoplasms from hospital discharges (CD2_)	CD2_BENIGN_SKIN_LOWERLIMB_EXALLC	0.8117	0.1284	0.5391	0.005072	0.005686	0.005071	349	180512
Benign neoplasm: Skin, unspecified""	II Neoplasms from hospital discharges (CD2_)	CD2_BENIGN_SKIN_NOS	0.8234	-0.0958	0.4293	0.005107	0.004625	0.005108	546	218246
Benign neoplasm: Skin, unspecified" (all cancers excluded)"	II Neoplasms from hospital discharges (CD2_)	CD2_BENIGN_SKIN_NOS_EXALLC	0.8504	-0.0816	0.4327	0.005068	0.004625	0.005069	546	180374
Benign neoplasm: Skin of scalp and neck	II Neoplasms from hospital discharges (CD2_)	CD2_BENIGN_SKIN_SCALPNECK	0.8299	-0.1179	0.5487	0.005107	0.004633	0.005108	325	218467
Benign neoplasm: Skin of scalp and neck (all cancers excluded)	II Neoplasms from hospital discharges (CD2_)	CD2_BENIGN_SKIN_SCALPNECK_EXALLC	0.8477	-0.1061	0.5523	0.005069	0.004633	0.00507	325	180560
Benign neoplasm: Skin of trunk	II Neoplasms from hospital discharges (CD2_)	CD2_BENIGN_SKIN_TRUNK	0.4234	0.3294	0.4115	0.005107	0.006738	0.005102	598	218194
Benign neoplasm: Skin of trunk (all cancers excluded)	II Neoplasms from hospital discharges (CD2_)	CD2_BENIGN_SKIN_TRUNK_EXALLC	0.3965	0.352	0.4151	0.005067	0.006738	0.005061	598	180369
Benign neoplasm: Skin of upper limb, including shoulder""	II Neoplasms from hospital discharges (CD2_)	CD2_BENIGN_SKIN_UPPERLIMB	0.9376	0.0469	0.599	0.005107	0.005639	0.005106	266	218526
Benign neoplasm: Skin of upper limb, including shoulder" (all cancers excluded)"	II Neoplasms from hospital discharges (CD2_)	CD2_BENIGN_SKIN_UPPERLIMB_EXALLC	0.9266	0.0554	0.6014	0.00507	0.005639	0.00507	266	180573
Benign neoplasm: Small intestine	II Neoplasms from hospital discharges (CD2_)	CD2_BENIGN_SMALL_INTESTINE	0.3065	-0.4544	0.4444	0.005107	0.002661	0.005113	549	218243
Benign neoplasm: Small intestine (all cancers excluded)	II Neoplasms from hospital discharges (CD2_)	CD2_BENIGN_SMALL_INTESTINE_EXALLC	0.3274	-0.4412	0.4505	0.005067	0.002661	0.005074	549	180410
Benign neoplasm: Other and unspecified parts of small intestine	II Neoplasms from hospital discharges (CD2_)	CD2_BENIGN_SMALL_INTESTINE_OTH	0.3437	-0.6313	0.6667	0.005107	0.001707	0.005111	270	218522
Benign neoplasm: Other and unspecified parts of small intestine (all cancers excluded)	II Neoplasms from hospital discharges (CD2_)	CD2_BENIGN_SMALL_INTESTINE_OTH_EXALLC	0.3517	-0.624	0.67	0.005067	0.001707	0.005072	270	180600
Benign neoplasm: Spinal cord	II Neoplasms from hospital discharges (CD2_)	CD2_BENIGN_SPINAL_CORD	0.4683	0.5214	0.7189	0.005107	0.007653	0.005105	196	218596
Benign neoplasm: Spinal cord (all cancers excluded)	II Neoplasms from hospital discharges (CD2_)	CD2_BENIGN_SPINAL_CORD_EXALLC	0.4568	0.5365	0.721	0.005072	0.007653	0.00507	196	180671
Benign neoplasm: Stomach	II Neoplasms from hospital discharges (CD2_)	CD2_BENIGN_STOMACH	0.7918	-0.0749	0.2838	0.005107	0.004785	0.005109	1252	217540
Benign neoplasm: Stomach (all cancers excluded)	II Neoplasms from hospital discharges (CD2_)	CD2_BENIGN_STOMACH_EXALLC	0.8799	-0.0436	0.2886	0.005061	0.004785	0.005063	1252	179921
Benign neoplasm of thyroid gland	II Neoplasms from hospital discharges (CD2_)	CD2_BENIGN_THYROID	0.6508	-0.2054	0.4537	0.005107	0.004396	0.005108	455	218337
Benign neoplasm of thyroid gland (all cancers excluded)	II Neoplasms from hospital discharges (CD2_)	CD2_BENIGN_THYROID_EXALLC	0.6678	-0.1959	0.4566	0.005065	0.004396	0.005067	455	180473
Benign neoplasm: Tongue	II Neoplasms from hospital discharges (CD2_)	CD2_BENIGN_TONGUE	0.9458	0.0351	0.5167	0.005107	0.005602	0.005106	357	218435
Benign neoplasm: Tongue (all cancers excluded)	II Neoplasms from hospital discharges (CD2_)	CD2_BENIGN_TONGUE_EXALLC	0.914	0.0563	0.5218	0.00507	0.005602	0.005069	357	180505
Benign neoplasm: Tonsil	II Neoplasms from hospital discharges (CD2_)	CD2_BENIGN_TONSIL	0.8441	-0.1807	0.9189	0.005107	0.004132	0.005107	121	218671
Benign neoplasm: Tonsil (all cancers excluded)	II Neoplasms from hospital discharges (CD2_)	CD2_BENIGN_TONSIL_EXALLC	0.8541	-0.17	0.9245	0.005069	0.004132	0.00507	121	180664
Benign neoplasm: Transverse colon	II Neoplasms from hospital discharges (CD2_)	CD2_BENIGN_TRANSVERSE_COLON	0.3479	-0.2982	0.3177	0.005107	0.003765	0.005113	992	217800
Benign neoplasm: Transverse colon (all cancers excluded)	II Neoplasms from hospital discharges (CD2_)	CD2_BENIGN_TRANSVERSE_COLON_EXALLC	0.3896	-0.2779	0.323	0.005066	0.003765	0.005073	992	180105
Benign neoplasm of urinary organs	II Neoplasms from hospital discharges (CD2_)	CD2_BENIGN_URINARY	0.9673	0.0171	0.4174	0.005107	0.005338	0.005106	562	218230
Benign neoplasm of urinary organs (all cancers excluded)	II Neoplasms from hospital discharges (CD2_)	CD2_BENIGN_URINARY_EXALLC	0.9107	0.0475	0.4237	0.005075	0.005338	0.005074	562	180411
Benign neoplasm: Uterine tubes and ligaments	II Neoplasms from hospital discharges (CD2_)	CD2_BENIGN_UTERINE_TUBES_LIGAMENTS	0.06399	1.8005	0.9721	0.005186	0.01485	0.005178	101	123478
Benign neoplasm: Uterine tubes and ligaments (all cancers excluded)	II Neoplasms from hospital discharges (CD2_)	CD2_BENIGN_UTERINE_TUBES_LIGAMENTS_EXALLC	0.05984	1.8436	0.9796	0.005176	0.01485	0.005166	101	102436
Other benign neoplasm of uterus: Other parts/unspecified	II Neoplasms from hospital discharges (CD2_)	CD2_BENIGN_UTERUS_NOS	0.7463	0.1182	0.3653	0.005186	0.006032	0.005181	747	122832
Other benign neoplasm of uterus: Other parts/unspecified (all cancers excluded)	II Neoplasms from hospital discharges (CD2_)	CD2_BENIGN_UTERUS_NOS_EXALLC	0.7032	0.1419	0.3725	0.005179	0.006032	0.005172	747	102027
Other benign neoplasms of uterus	II Neoplasms from hospital discharges (CD2_)	CD2_BENIGN_UTERUS_OTH	0.6829	0.1358	0.3324	0.005186	0.006044	0.005179	911	122668
Other benign neoplasms of uterus (all cancers excluded)	II Neoplasms from hospital discharges (CD2_)	CD2_BENIGN_UTERUS_OTH_EXALLC	0.636	0.1602	0.3386	0.005177	0.006044	0.005169	911	101894
Benign neoplasm: Vulva	II Neoplasms from hospital discharges (CD2_)	CD2_BENIGN_VAGINA	0.5364	-0.3577	0.5785	0.005186	0.003387	0.00519	297	123282
Benign neoplasm: Vulva (all cancers excluded)	II Neoplasms from hospital discharges (CD2_)	CD2_BENIGN_VAGINA_EXALLC	0.5547	-0.3451	0.5842	0.005173	0.003387	0.005178	297	102292
Benign neoplasm: Vagina	II Neoplasms from hospital discharges (CD2_)	CD2_BENIGN_VULVA	0.1523	-1.0248	0.7159	0.005186	3.064e-05	0.005194	192	123387
Benign neoplasm: Vagina (all cancers excluded)	II Neoplasms from hospital discharges (CD2_)	CD2_BENIGN_VULVA_EXALLC	0.1538	-1.0283	0.721	0.00517	3.064e-05	0.005179	192	102374
Follicular lymphoma	II Neoplasms from hospital discharges (CD2_)	CD2_FOLLICULAR_LYMPHOMA	0.939	-0.0335	0.4377	0.005107	0.004973	0.005107	522	218270
Follicular lymphoma (all cancers excluded)	II Neoplasms from hospital discharges (CD2_)	CD2_FOLLICULAR_LYMPHOMA_EXALLC	0.9608	-0.0217	0.4409	0.00507	0.004973	0.00507	522	180756
Hodgkin lymphoma	II Neoplasms from hospital discharges (CD2_)	CD2_HODGKIN_LYMPHOMA	0.7468	-0.1727	0.5349	0.005107	0.004081	0.005109	369	218423
Hodgkin lymphoma (all cancers excluded)	II Neoplasms from hospital discharges (CD2_)	CD2_HODGKIN_LYMPHOMA_EXALLC	0.7605	-0.1641	0.5383	0.005068	0.004081	0.00507	369	180756
Malignant immunoproliferative diseases	II Neoplasms from hospital discharges (CD2_)	CD2_IMMUNOPROLIFERATIVE	0.393	0.8189	0.9587	0.005107	0.009524	0.005105	105	218687
Malignant immunoproliferative diseases (all cancers excluded)	II Neoplasms from hospital discharges (CD2_)	CD2_IMMUNOPROLIFERATIVE_EXALLC	0.3921	0.7983	0.9328	0.005073	0.009524	0.00507	105	180756
In situ neoplasms	II Neoplasms from hospital discharges (CD2_)	CD2_INSITU	0.8317	0.0372	0.1752	0.005107	0.005358	0.005103	3442	215350
Carcinoma in situ of breast	II Neoplasms from hospital discharges (CD2_)	CD2_INSITU_BREAST	0.8885	0.0424	0.3022	0.005186	0.00531	0.005185	1131	122448
Carcinoma in situ of breast (all cancers excluded)	II Neoplasms from hospital discharges (CD2_)	CD2_INSITU_BREAST_EXALLC	0.8176	0.0711	0.3082	0.00518	0.00531	0.005178	1131	102391
Carcinoma in situ of breast, intraductal""	II Neoplasms from hospital discharges (CD2_)	CD2_INSITU_BREAST_INTRADUCTAL	0.8592	0.0563	0.3173	0.005186	0.005387	0.005184	1022	122557
Carcinoma in situ of breast, intraductal" (all cancers excluded)"	II Neoplasms from hospital discharges (CD2_)	CD2_INSITU_BREAST_INTRADUCTAL_EXALLC	0.8045	0.08	0.3232	0.00518	0.005387	0.005178	1022	102406
Carcinoma in situ of breast, other/unspecified""	II Neoplasms from hospital discharges (CD2_)	CD2_INSITU_BREAST_NOS	0.8168	0.1808	0.7802	0.005186	0.00625	0.005184	160	123419
Carcinoma in situ of breast, other/unspecified" (all cancers excluded)"	II Neoplasms from hospital discharges (CD2_)	CD2_INSITU_BREAST_NOS_EXALLC	0.7857	0.2151	0.7912	0.005175	0.00625	0.005173	160	102499
Carcinoma in situ of cervix uteri	II Neoplasms from hospital discharges (CD2_)	CD2_INSITU_CERVIX_UTERI	0.5084	-0.3768	0.5698	0.005186	0.003356	0.00519	298	123281
Carcinoma in situ of cervix uteri, endocervix""	II Neoplasms from hospital discharges (CD2_)	CD2_INSITU_CERVIX_UTERI_ENDOCERVIX	0.7587	-0.2674	0.8704	0.005186	0.003876	0.005187	129	123450
Carcinoma in situ of cervix uteri, endocervix" (all cancers excluded)"	II Neoplasms from hospital discharges (CD2_)	CD2_INSITU_CERVIX_UTERI_ENDOCERVIX_EXALLC	0.7647	-0.2616	0.8739	0.005171	0.003876	0.005173	129	102500
Carcinoma in situ of cervix uteri (all cancers excluded)	II Neoplasms from hospital discharges (CD2_)	CD2_INSITU_CERVIX_UTERI_EXALLC	0.5137	-0.3732	0.5714	0.005168	0.003356	0.005174	298	102485
Carcinoma in situ of cervix uteri, exocervix""	II Neoplasms from hospital discharges (CD2_)	CD2_INSITU_CERVIX_UTERI_EXOCERVIX	0.2884	-1.0241	0.9645	0.005186	0	0.00519	107	123472
Carcinoma in situ of cervix uteri, exocervix" (all cancers excluded)"	II Neoplasms from hospital discharges (CD2_)	CD2_INSITU_CERVIX_UTERI_EXOCERVIX_EXALLC	0.2914	-1.024	0.9705	0.005167	0	0.005173	107	102504
Carcinoma in situ of uteri, other/unspecified""	II Neoplasms from hospital discharges (CD2_)	CD2_INSITU_CERVIX_UTERI_NOS	0.2668	-1.0261	0.924	0.005186	0	0.00519	109	123470
Carcinoma in situ of uteri, other/unspecified" (all cancers excluded)"	II Neoplasms from hospital discharges (CD2_)	CD2_INSITU_CERVIX_UTERI_NOS_EXALLC	0.268	-1.0259	0.9263	0.005167	0	0.005173	109	102506
In situ neoplasms (all cancers excluded)	II Neoplasms from hospital discharges (CD2_)	CD2_INSITU_EXALLC	0.6656	0.0776	0.1797	0.00508	0.005358	0.005075	3442	179880
Carcinoma in situ of other and unspecified genital organs	II Neoplasms from hospital discharges (CD2_)	CD2_INSITU_GENITAL	0.3818	0.8337	0.9532	0.005186	0.008951	0.005182	115	123464
Carcinoma in situ of other and unspecified genital organs (all cancers excluded)	II Neoplasms from hospital discharges (CD2_)	CD2_INSITU_GENITAL_EXALLC	0.3819	0.8321	0.9516	0.005178	0.008951	0.005174	115	102478
Melanoma in situ	II Neoplasms from hospital discharges (CD2_)	CD2_INSITU_MELANOMA	0.6777	0.2084	0.5014	0.005107	0.006376	0.005105	393	218399
Melanoma in situ (all cancers excluded)	II Neoplasms from hospital discharges (CD2_)	CD2_INSITU_MELANOMA_EXALLC	0.6075	0.263	0.5121	0.005074	0.006376	0.005071	393	180622
Melanoma in situ of other and unspecified parts of face	II Neoplasms from hospital discharges (CD2_)	CD2_INSITU_MELANOMA_FACE	0.2516	-1.0445	0.911	0.005107	0	0.00511	118	218674
Melanoma in situ of other and unspecified parts of face (all cancers excluded)	II Neoplasms from hospital discharges (CD2_)	CD2_INSITU_MELANOMA_FACE_EXALLC	0.2591	-1.0479	0.9285	0.005068	0	0.005071	118	180715
Melanoma in situ of trunk	II Neoplasms from hospital discharges (CD2_)	CD2_INSITU_MELANOMA_TRUNK	0.06764	1.7551	0.9604	0.005107	0.01451	0.005102	103	218689
Melanoma in situ of trunk (all cancers excluded)	II Neoplasms from hospital discharges (CD2_)	CD2_INSITU_MELANOMA_TRUNK_EXALLC	0.05971	1.8406	0.9775	0.005074	0.01451	0.005068	103	180719
Carcinoma in situ of skin	II Neoplasms from hospital discharges (CD2_)	CD2_INSITU_SKIN	0.7471	0.088	0.273	0.005107	0.005707	0.005103	1379	217413
Carcinoma in situ of skin of ear and external auricular canal	II Neoplasms from hospital discharges (CD2_)	CD2_INSITU_SKIN_EAR	0.8988	-0.1219	0.9591	0.005107	0.004098	0.005107	122	218670
Carcinoma in situ of skin of ear and external auricular canal (all cancers excluded)	II Neoplasms from hospital discharges (CD2_)	CD2_INSITU_SKIN_EAR_EXALLC	0.8993	-0.1216	0.9612	0.00507	0.004098	0.005071	122	180724
Carcinoma in situ of skin (all cancers excluded)	II Neoplasms from hospital discharges (CD2_)	CD2_INSITU_SKIN_EXALLC	0.63	0.1354	0.281	0.005072	0.005707	0.005068	1379	180245
Carcinoma in situ of skin of other and unspecified parts of face	II Neoplasms from hospital discharges (CD2_)	CD2_INSITU_SKIN_FACE	0.6719	-0.1559	0.3681	0.005107	0.0045	0.005109	749	218043
Carcinoma in situ of skin of other and unspecified parts of face (all cancers excluded)	II Neoplasms from hospital discharges (CD2_)	CD2_INSITU_SKIN_FACE_EXALLC	0.7557	-0.1178	0.3785	0.005075	0.0045	0.005077	749	180489
Carcinoma in situ of skin of lower limb, including hip""	II Neoplasms from hospital discharges (CD2_)	CD2_INSITU_SKIN_LOWERLIMB	0.01638	1.9634	0.818	0.005107	0.01497	0.005099	167	218625
Carcinoma in situ of skin of lower limb, including hip" (all cancers excluded)"	II Neoplasms from hospital discharges (CD2_)	CD2_INSITU_SKIN_LOWERLIMB_EXALLC	0.01473	2.041	0.8369	0.005072	0.01497	0.005063	167	180699
Carcinoma in situ of skin of scalp and neck	II Neoplasms from hospital discharges (CD2_)	CD2_INSITU_SKIN_SCALPNECK	0.2019	-1.0335	0.8099	0.005107	0	0.005111	154	218638
Carcinoma in situ of skin of scalp and neck (all cancers excluded)	II Neoplasms from hospital discharges (CD2_)	CD2_INSITU_SKIN_SCALPNECK_EXALLC	0.2014	-1.0374	0.8119	0.005067	0	0.005071	154	180703
Carcinoma in situ of skin of trunk	II Neoplasms from hospital discharges (CD2_)	CD2_INSITU_SKIN_TRUNK	0.6793	0.2736	0.6617	0.005107	0.006579	0.005105	228	218564
Carcinoma in situ of skin of trunk (all cancers excluded)	II Neoplasms from hospital discharges (CD2_)	CD2_INSITU_SKIN_TRUNK_EXALLC	0.6677	0.2855	0.665	0.005068	0.006579	0.005066	228	180692
Carcinoma in situ of skin of upper limb, including shoulder""	II Neoplasms from hospital discharges (CD2_)	CD2_INSITU_SKIN_UPPERLIMB	0.5532	-0.4454	0.7511	0.005107	0.00303	0.005108	165	218627
Carcinoma in situ of skin of upper limb, including shoulder" (all cancers excluded)"	II Neoplasms from hospital discharges (CD2_)	CD2_INSITU_SKIN_UPPERLIMB_EXALLC	0.564	-0.4391	0.7613	0.005067	0.00303	0.005069	165	180699
Lymphoid leukaemia	II Neoplasms from hospital discharges (CD2_)	CD2_LYMPHOID_LEUKAEMIA	0.7703	-0.1148	0.3933	0.005107	0.004525	0.005109	663	218129
Lymphoid leukaemia (all cancers excluded)	II Neoplasms from hospital discharges (CD2_)	CD2_LYMPHOID_LEUKAEMIA_EXALLC	0.8322	-0.0848	0.4001	0.005068	0.004525	0.00507	663	180756
Multiple myeloma and malignant plasma cell neoplasms	II Neoplasms from hospital discharges (CD2_)	CD2_MULTIPLE_MYELOMA_PLASMA_CELL	0.6423	-0.1912	0.4116	0.005107	0.004207	0.005109	598	218194
Multiple myeloma and malignant plasma cell neoplasms (all cancers excluded)	II Neoplasms from hospital discharges (CD2_)	CD2_MULTIPLE_MYELOMA_PLASMA_CELL_EXALLC	0.6863	-0.1687	0.4177	0.005067	0.004207	0.00507	598	180756
Myeloid leukaemia	II Neoplasms from hospital discharges (CD2_)	CD2_MYELOID_LEUKAEMIA	0.08623	-1.0172	0.5929	0.005107	6.929e-05	0.005113	283	218509
Myeloid leukaemia (all cancers excluded)	II Neoplasms from hospital discharges (CD2_)	CD2_MYELOID_LEUKAEMIA_EXALLC	0.09002	-1.0149	0.5987	0.005062	6.929e-05	0.00507	283	180756
Non-follicular lymphoma	II Neoplasms from hospital discharges (CD2_)	CD2_NONFOLLICULAR_LYMPHOMA	0.8478	0.0538	0.2803	0.005107	0.005465	0.005105	1283	217509
Non-follicular lymphoma (all cancers excluded)	II Neoplasms from hospital discharges (CD2_)	CD2_NONFOLLICULAR_LYMPHOMA_EXALLC	0.8056	0.0696	0.2827	0.005073	0.005465	0.00507	1283	180756
Other and unspecified types of non-Hodgkin lymphoma	II Neoplasms from hospital discharges (CD2_)	CD2_NONHODGKIN_NAS	0.8346	-0.0909	0.4352	0.005107	0.00469	0.005108	533	218259
Other and unspecified types of non-Hodgkin lymphoma (all cancers excluded)	II Neoplasms from hospital discharges (CD2_)	CD2_NONHODGKIN_NAS_EXALLC	0.8638	-0.0753	0.439	0.005069	0.00469	0.00507	533	180756
Primary_lymphoid and hematopoietic malignant neoplasms	II Neoplasms from hospital discharges (CD2_)	CD2_PRIMARY_LYMPHOID_HEMATOPOIETIC	0.7137	-0.0629	0.1715	0.005107	0.004848	0.005111	3537	215255
Primary_lymphoid and hematopoietic malignant neoplasms (all cancers excluded)	II Neoplasms from hospital discharges (CD2_)	CD2_PRIMARY_LYMPHOID_HEMATOPOIETIC_EXALLC	0.791	-0.0461	0.1739	0.005066	0.004848	0.00507	3537	180756
Other and unspecified malignant neoplasms of lymphoid, haematopoietic and related tissue""	II Neoplasms from hospital discharges (CD2_)	CD2_PRIMARY_LYMPHOID_HEMATOPOIETIC_NAS	0.08318	1.6232	0.9369	0.005107	0.01327	0.005103	113	218679
Other and unspecified malignant neoplasms of lymphoid, haematopoietic and related tissue" (all cancers excluded)"	II Neoplasms from hospital discharges (CD2_)	CD2_PRIMARY_LYMPHOID_HEMATOPOIETIC_NAS_EXALLC	0.07786	1.667	0.9454	0.005075	0.01327	0.00507	113	180756
Mature T/NK-cell lymphomas	II Neoplasms from hospital discharges (CD2_)	CD2_TNK_LYMPHOMA	0.6688	-0.3514	0.8215	0.005107	0.003333	0.005108	150	218642
Mature T/NK-cell lymphomas (all cancers excluded)	II Neoplasms from hospital discharges (CD2_)	CD2_TNK_LYMPHOMA_EXALLC	0.6812	-0.3406	0.8289	0.005068	0.003333	0.00507	150	180756
Charcot foot	Comorbidities of Diabetes	CHARCOT	0.2188	-1.0366	0.843	0.005184	0	0.005188	137	162201
Childhood allergy (age < 16)	Asthma and related endpoints	CHILDHOOD_ALLERGY	0.1839	0.2864	0.2155	0.005107	0.006032	0.005095	2748	216044
Biliary chirrosis, primary""	Gastrointestinal endpoints	CHIRBIL_PRIM	0.06216	1.1157	0.5982	0.005255	0.01107	0.005246	271	176590
Chirrosis of liver, NAS""	Gastrointestinal endpoints	CHIRHEP_NAS	0.6929	-0.1827	0.4626	0.005113	0.004191	0.005115	473	216861
Cholelithiasis, broad definition with cholecystitis""	XI Diseases of the digestive system (K11_)	CHOLELITH_BROAD	0.1612	-0.1165	0.0831	0.005128	0.004679	0.005174	19883	195144
Chronic hepatitis NAS	Gastrointestinal endpoints	CHRONHEP_NAS	0.1543	-1.0192	0.7155	0.005107	0	0.005111	195	218597
Crohn's disease of large intestine	Gastrointestinal endpoints	CHRONLARGE	0.4664	0.2591	0.3557	0.005111	0.006402	0.005106	807	210300
Chronic myeloproliferative disease	Other, not yet classified endpoints (same as #MISC)	CHRONMYELOPRO	0.4128	0.7791	0.9513	0.005113	0.009346	0.005111	107	217902
Chron's disease NAS	Gastrointestinal endpoints	CHRONNAS	0.8033	0.0799	0.3211	0.005108	0.005421	0.005106	1021	210300
Other Chron's disease	Gastrointestinal endpoints	CHRONOTH	0.5568	0.189	0.3217	0.00511	0.006035	0.005106	1000	210300
Crohn's disease of small interstine	Gastrointestinal endpoints	CHRONSMALL	0.6426	0.152	0.3275	0.005109	0.005771	0.005106	968	210300
Cirrhosis, broad definition used in the article https://doi.org/10.1101/594523""	Gastrointestinal endpoints	CIRRHOSIS_BROAD	0.4263	-0.1846	0.232	0.005107	0.004186	0.005115	1931	216861
Chronic myeloid leukaemia [CML], BCR/ABL-positive""	Other, not yet classified endpoints (same as #MISC)	CML	0.2829	-1.0313	0.9604	0.005109	0	0.005111	111	217902
Other/unspecified cytomegaloviral diseases	I Certain infectious and parasitic diseases (AB1_)	CMV_NOS	0.15	-1.0142	0.7046	0.005108	0	0.005113	204	218535
Congenital malformations of heart and great arteries	Cardiometabolic endpoints	CONGEN_HEART_ARTER	0.9997	-0.0001	0.2301	0.005107	0.005002	0.005108	1994	216798
COPD/asthma related infections	Comorbidities of COPD	COPD_ASTHMA_INFECTIONS	0.2656	0.0571	0.0513	0.005107	0.005246	0.005056	58925	159867
COPD/asthma related pneumonia or pneumonia derived septichaemia	Comorbidities of COPD	COPD_ASTHMA_PNEUMONIA_SEPSIS	0.566	0.0396	0.069	0.005075	0.005185	0.005056	27715	159867
Early onset COPD	COPD and related endpoints	COPD_EARLY	0.7401	0.0585	0.1765	0.005079	0.005333	0.005075	3508	212197
COPD, hospital admissions""	COPD and related endpoints	COPD_HOSPITAL	0.09433	0.2237	0.1337	0.005107	0.006138	0.005075	6500	212292
COPD-related respiratory insufficiency	Comorbidities of COPD	COPD_INSUFFICIENCY	0.6967	0.1255	0.322	0.005062	0.005605	0.005059	1031	186723
Later onset COPD	COPD and related endpoints	COPD_LATER	0.0438	0.3786	0.1878	0.005103	0.007026	0.005075	3087	212197
COPD (mode)	Comorbidities of Asthma	COPD_MODE	0.1186	0.2282	0.1462	0.005179	0.006053	0.005142	5669	136767
COPD related to chronic (opportunist) infections	COPD and related endpoints	COPD_OPPORTUNIST_INFECTIONS	0.3197	0.6434	0.6466	0.005064	0.008547	0.005059	234	186723
Coxarthrosis [arthrosis of hip](FG)	Rheuma endpoints	COX_ARTHROSIS	0.6855	-0.044	0.1086	0.005123	0.005104	0.005124	10709	172834
Continuous positive airway pressure	Interstitial lung disease endpoints	CPAP	0.3343	-0.1806	0.1871	0.005317	0.004502	0.005341	3279	108701
CR(E)ST syndrome	Rheuma endpoints	CREST	0.5451	-0.4566	0.7546	0.005107	0.002924	0.005109	171	218621
Arthropathy in Crohn disease	Rheuma endpoints	CROHN_ARTHR	0.27	-1.0222	0.9266	0.005111	0	0.005114	116	217013
Acquired haemolytic anaemia	III Diseases of the blood and blood-forming organs and certain disorders involving the immune mechanism (D3_)	D3_ACQHAEMOLYTICANAEMIA	0.599	-0.3134	0.596	0.005103	0.003567	0.005105	282	218396
Other and unspecified acquired haemolytic anaemias	III Diseases of the blood and blood-forming organs and certain disorders involving the immune mechanism (D3_)	D3_ACQHAEMOLYTICANAEMIANAS	0.2561	-1.023	0.9008	0.005102	0	0.005105	120	218396
Acute posthaemorrhagic anaemia	III Diseases of the blood and blood-forming organs and certain disorders involving the immune mechanism (D3_)	D3_ACUTEPOSTBLEEDANAEMIA	0.07545	-0.818	0.4601	0.005147	0.001166	0.005156	471	212238
Agranulocytosis	III Diseases of the blood and blood-forming organs and certain disorders involving the immune mechanism (D3_)	D3_AGRANULOCYTOSIS	0.3594	-0.236	0.2575	0.005105	0.003959	0.005113	1527	215755
Other autoimmune haemolytic anaemias	III Diseases of the blood and blood-forming organs and certain disorders involving the immune mechanism (D3_)	D3_AIHA_OTHER	0.7769	-0.2496	0.8808	0.005104	0.003937	0.005105	127	218396
Allergic purpura	III Diseases of the blood and blood-forming organs and certain disorders involving the immune mechanism (D3_)	D3_ALLERGPURPURA	0.8501	-0.0886	0.4689	0.005102	0.004531	0.005103	470	216099
Anaemias	III Diseases of the blood and blood-forming organs and certain disorders involving the immune mechanism (D3_)	D3_ANAEMIA	0.3148	-0.1195	0.1189	0.005172	0.004568	0.005297	12434	59827
Vitamin B12 deficiency anaemia	III Diseases of the blood and blood-forming organs and certain disorders involving the immune mechanism (D3_)	D3_ANAEMIA_B12_DEF	0.2078	0.3088	0.2452	0.005129	0.006791	0.005116	1707	211115
Iron deficiency anaemia	III Diseases of the blood and blood-forming organs and certain disorders involving the immune mechanism (D3_)	D3_ANAEMIA_IRONDEF	0.2644	-0.1477	0.1323	0.005098	0.004482	0.005116	6087	211115
Iron deficiency anaemia secondary to blood loss (chronic)	III Diseases of the blood and blood-forming organs and certain disorders involving the immune mechanism (D3_)	D3_ANAEMIA_IRONDEF_BLOODLOSS	0.4401	-0.1611	0.2087	0.005108	0.004451	0.005116	2332	211115
Other and unspecified iron deficiency	III Diseases of the blood and blood-forming organs and certain disorders involving the immune mechanism (D3_)	D3_ANAEMIA_IRONDEF_NAS	0.2851	-0.1653	0.1547	0.005101	0.004378	0.005116	4321	211115
Anaemia in chronic diseases classified elsewhere	III Diseases of the blood and blood-forming organs and certain disorders involving the immune mechanism (D3_)	D3_ANAEMIAINCHRONICDISEASE	0.8541	0.1408	0.7657	0.005156	0.005348	0.005156	187	212238
Other and unspecified anaemias	III Diseases of the blood and blood-forming organs and certain disorders involving the immune mechanism (D3_)	D3_ANAEMIANAS	0.009194	-0.349	0.134	0.005112	0.003537	0.005156	5929	212238
Aplastic and other anaemias	III Diseases of the blood and blood-forming organs and certain disorders involving the immune mechanism (D3_)	D3_APLASTICANDOTHANAEMIA	0.006037	-0.3526	0.1284	0.005107	0.003508	0.005156	6554	212238
Diseases of the blood and blood-forming organs and certain disorders involving the immune mechanism	III Diseases of the blood and blood-forming organs and certain disorders involving the immune mechanism (D3_)	D3_BLOOD	0.1682	-0.107	0.0776	0.005107	0.004673	0.005149	19444	199348
Other and unspecified diseases of blood and blood-forming organs	III Diseases of the blood and blood-forming organs and certain disorders involving the immune mechanism (D3_)	D3_BLOODNAS	0.7138	-0.2291	0.6245	0.005112	0.003953	0.005113	253	215755
Other diseases of blood and blood-forming organs	III Diseases of the blood and blood-forming organs and certain disorders involving the immune mechanism (D3_)	D3_BLOODOTHER	0.6217	-0.0908	0.1841	0.005107	0.004649	0.005113	3037	215755
Chronic Coagulation defects	III Diseases of the blood and blood-forming organs and certain disorders involving the immune mechanism (D3_)	D3_COAGDEF	0.6719	-0.2491	0.5881	0.005107	0.003628	0.005109	281	218511
Coagulation defects, purpura and other haemorrhagic conditions""	III Diseases of the blood and blood-forming organs and certain disorders involving the immune mechanism (D3_)	D3_COAGDEF_PURPUR_HAEMORRHAGIC	0.6648	0.086	0.1984	0.005107	0.00541	0.005103	2693	216099
Other and unspecified coagulation defects	III Diseases of the blood and blood-forming organs and certain disorders involving the immune mechanism (D3_)	D3_COAGDEFNAS	0.8876	-0.0608	0.4304	0.005102	0.004655	0.005103	551	216099
Other coagulation defects	III Diseases of the blood and blood-forming organs and certain disorders involving the immune mechanism (D3_)	D3_COAGOTHER	0.873	-0.0551	0.3445	0.005102	0.004727	0.005103	864	216099
Combined immunodeficiencies	III Diseases of the blood and blood-forming organs and certain disorders involving the immune mechanism (D3_)	D3_COMBIMMUDEF	0.1807	-1.0262	0.7666	0.005122	0	0.005126	171	215712
Eosinophilia	III Diseases of the blood and blood-forming organs and certain disorders involving the immune mechanism (D3_)	D3_EOSINOPHILIA	0.1697	-1.0273	0.7481	0.005109	0	0.005113	182	215755
Haemolytic anaemias	III Diseases of the blood and blood-forming organs and certain disorders involving the immune mechanism (D3_)	D3_HAEMOLYTICANAEMIA	0.5964	0.2699	0.5096	0.005107	0.006328	0.005105	396	218396
Haemorrhagic disorder due to circulating anticoagulants	III Diseases of the blood and blood-forming organs and certain disorders involving the immune mechanism (D3_)	D3_HAEMORRHAGCIRGUANTICO	0.8158	-0.2096	0.8994	0.005103	0.004274	0.005103	117	216099
Otherand unspecified haemorrhagic conditions	III Diseases of the blood and blood-forming organs and certain disorders involving the immune mechanism (D3_)	D3_HAEMORRHAGICNAS	0.9525	0.0435	0.7308	0.005103	0.005208	0.005103	192	216099
Immunodeficiencies	III Diseases of the blood and blood-forming organs and certain disorders involving the immune mechanism (D3_)	D3_IMMUDEF	0.1278	-0.5816	0.3819	0.005107	0.002184	0.005116	703	218089
Immunodeficiency with predominantly antibody defects	III Diseases of the blood and blood-forming organs and certain disorders involving the immune mechanism (D3_)	D3_IMMUDEFANTIBODY	0.752	-0.167	0.5287	0.005125	0.004172	0.005126	368	215712
Other and unspecified immunodeficiencies with predominantly antibody defects	III Diseases of the blood and blood-forming organs and certain disorders involving the immune mechanism (D3_)	D3_IMMUDEFANTIBODYNAS	0.7261	0.2778	0.793	0.005127	0.006199	0.005126	167	215712
Other immunodeficiencies	III Diseases of the blood and blood-forming organs and certain disorders involving the immune mechanism (D3_)	D3_IMMUDEFOTHER	0.2366	-1.0228	0.8641	0.005123	0	0.005126	137	215712
Certain disorders involving the immune mechanism	III Diseases of the blood and blood-forming organs and certain disorders involving the immune mechanism (D3_)	D3_IMMUNEMECHANISM	0.09972	-0.3022	0.1835	0.005107	0.003752	0.005126	3080	215712
Other and unspecified disorders involving the immune mechanism, not elsewhere classified""	III Diseases of the blood and blood-forming organs and certain disorders involving the immune mechanism (D3_)	D3_IMMUNEMECHANISMNAS	0.1427	-0.7648	0.5218	0.00512	0.001337	0.005126	374	215712
Other disorders involving the immune mechanism, not elsewhere classified""	III Diseases of the blood and blood-forming organs and certain disorders involving the immune mechanism (D3_)	D3_IMMUNEMECHANISMOTHER	0.2912	-0.5296	0.5018	0.005121	0.002506	0.005126	399	215712
Idiopathic thrombocytopenic purpura	III Diseases of the blood and blood-forming organs and certain disorders involving the immune mechanism (D3_)	D3_ITP	0.3335	0.4846	0.5012	0.005108	0.007639	0.005103	394	216099
Kela reimbursement Agammaglobulinemia (D80-84)	III Diseases of the blood and blood-forming organs and certain disorders involving the immune mechanism (D3_)	D3_KELA_IMMUDEF	0.2854	-1.0081	0.9437	0.005124	0	0.005126	113	215712
Nonhereditary hypogammaglobulinemia	III Diseases of the blood and blood-forming organs and certain disorders involving the immune mechanism (D3_)	D3_NONHEREDHYPOGAMMA	0.2277	-1.0105	0.8376	0.005123	0	0.005126	142	215712
Nutritional anaemias	III Diseases of the blood and blood-forming organs and certain disorders involving the immune mechanism (D3_)	D3_NUTRIANAEMIA	0.5518	-0.0702	0.118	0.005107	0.004869	0.005116	7677	211115
Other nutritional anaemias	III Diseases of the blood and blood-forming organs and certain disorders involving the immune mechanism (D3_)	D3_NUTRIANAEMIAOTHER	0.2183	-1.0177	0.8268	0.005112	4.057e-05	0.005116	145	211115
Other anaemias	III Diseases of the blood and blood-forming organs and certain disorders involving the immune mechanism (D3_)	D3_OTHERANAEMIA	0.0105	-0.3418	0.1336	0.005113	0.003576	0.005156	6005	212238
Other and unspecified aplastic anaemias	III Diseases of the blood and blood-forming organs and certain disorders involving the immune mechanism (D3_)	D3_OTHERAPLASTICANAEMIA	0.1367	1.3044	0.8764	0.00516	0.01123	0.005156	135	212238
Oher diseases of blood and blood-forming organs	III Diseases of the blood and blood-forming organs and certain disorders involving the immune mechanism (D3_)	D3_OTHERBLOOD	0.2114	0.461	0.3689	0.005121	0.007442	0.005113	739	215755
Other disorders of white blood cells	III Diseases of the blood and blood-forming organs and certain disorders involving the immune mechanism (D3_)	D3_OTHERWHITECELL	0.1585	-0.5581	0.3958	0.005105	0.002304	0.005113	651	215755
Purpura and other haemorrhagic conditions	III Diseases of the blood and blood-forming organs and certain disorders involving the immune mechanism (D3_)	D3_PURPURA_AND3_OTHER_HAEMORRHAGIC	0.5218	0.1526	0.2382	0.005109	0.005759	0.005103	1829	216099
Sarcoidosis	III Diseases of the blood and blood-forming organs and certain disorders involving the immune mechanism (D3_)	D3_SARCOIDOSIS	0.4098	-0.1842	0.2235	0.00512	0.004409	0.005126	2046	215712
Secondary polycythaemia	III Diseases of the blood and blood-forming organs and certain disorders involving the immune mechanism (D3_)	D3_SCNDPOLYCYTHAEMIA	0.005253	2.0501	0.7345	0.005124	0.01556	0.005113	225	215755
Diseases of spleen	III Diseases of the blood and blood-forming organs and certain disorders involving the immune mechanism (D3_)	D3_SPLEENDISEASE	0.6932	0.3117	0.79	0.005114	0.006552	0.005113	164	215755
Thrombocytopenia, unspecified""	III Diseases of the blood and blood-forming organs and certain disorders involving the immune mechanism (D3_)	D3_THROMBOCYTOPENIANAS	0.1558	0.4906	0.3457	0.005113	0.007492	0.005103	854	216099
Von Willebrand disease	III Diseases of the blood and blood-forming organs and certain disorders involving the immune mechanism (D3_)	D3_VONVILLEBRAND	0.6207	0.4156	0.8399	0.005104	0.006843	0.005103	149	216099
Other and unspecified disorders of white blood cells	III Diseases of the blood and blood-forming organs and certain disorders involving the immune mechanism (D3_)	D3_WHITEBLOODCELLNAS	0.4183	-0.377	0.4659	0.005109	0.003212	0.005113	467	215755
Any death	Common endpoint	DEATH	0.9355	0.008	0.0992	0.005107	0.004944	0.005119	15152	203640
TMD related pain	Dental endpoints	DENTAL_TMD	0.2087	-0.1881	0.1496	0.005107	0.004153	0.005128	4728	214064
TMD muscular pain lnked with fibromyalgia	Dental endpoints	DENTAL_TMD_FIBRO	0.1742	-0.2774	0.2042	0.005107	0.003759	0.005123	2530	216262
Dermatopolymyositis (FG)	Rheuma endpoints	DERMATOPOLY_FG	0.03436	1.4522	0.6864	0.005133	0.01244	0.005124	201	172834
Diabetes, varying definitions""	Diabetes endpoints	DIABETES_FG	2.461e-06	-0.3262	0.0692	0.005107	0.004148	0.005297	36219	182573
Other disorders of thyroid	Comorbidities of Gastrointestinal endpoints	DIS_THYROID_OTH	0.5626	-0.4405	0.7608	0.005121	0.002959	0.005122	169	213693
AION (anterior ischemic optic neuropathy)	Diabetes endpoints	DM_AION	0.7653	-0.1922	0.6438	0.005112	0.004098	0.005113	244	218051
Background diabetic retinopathy	Diabetes endpoints	DM_BCKGRND_RETINA	0.0139	-0.5808	0.2361	0.005095	0.002345	0.005122	2026	204208
Severe non-proliferative background diabetic retinopathy	Diabetes endpoints	DM_BCKGRND_RETINA_NONPROLIF	0.2553	-0.5605	0.4927	0.005116	0.002198	0.005122	455	204208
Diabetes-related co-morbidities/complications (more controls excluded)	IV Endocrine, nutritional and metabolic diseases (E4_)	DM_COMORB_EXMORE	0.02131	-0.1404	0.061	0.005172	0.004874	0.005287	56591	147163
Diabetic hypoglycemia	Diabetes endpoints	DM_HYPOGLYC	0.9415	0.0129	0.1751	0.005186	0.005086	0.005188	3724	162201
Diabetic ketoacidosis	Diabetes endpoints	DM_KETOACIDOSIS	0.1813	-0.2247	0.1681	0.005157	0.004031	0.005188	4510	162201
Diabetic maculopathy	Diabetes endpoints	DM_MACULOPATHY	0.3651	0.2208	0.2438	0.005119	0.006062	0.005111	1811	211566
Diabetic maculopathy (more controls excluded)	Diabetes endpoints	DM_MACULOPATHY_EXMORE	0.5703	0.1352	0.2383	0.005305	0.006062	0.005297	1811	182568
Neovascular glaucoma	Diabetes endpoints	DM_NEOVASCULAR_GLAUCOMA	0.5625	0.2478	0.4278	0.005126	0.00647	0.005122	541	204208
Diabetic nephropathy	Diabetes endpoints	DM_NEPHROPATHY	0.4673	-0.1317	0.1812	0.005111	0.00446	0.005122	3283	210463
Diabetic nephropathy (more controls excluded)	Diabetes endpoints	DM_NEPHROPATHY_EXMORE	0.3305	-0.1741	0.1789	0.005277	0.00446	0.005291	3283	181704
Diabetic neuropathy	Diabetes endpoints	DM_NEUROPATHY	0.06276	-0.5027	0.2701	0.005169	0.003001	0.005188	1415	162201
Diabetes, opthalmic co-morbidities""	Diabetes endpoints	DM_OPTHALMIC_COMORB	0.1797	-0.5479	0.4083	0.005259	0.00268	0.005267	562	176010
Other diabetes, wide definition""	Diabetes endpoints	DM_OTHER_WIDE	3.586e-06	-0.3398	0.0733	0.005089	0.004086	0.005267	31626	178413
Peripheral angiopathy	Diabetes endpoints	DM_PERIPH_ANGIOPATHY	0.9764	-0.0208	0.7031	0.005188	0.005263	0.005188	193	162201
Peripheral atherosclerosis	Comorbidities of Diabetes	DM_PERIPHATHERO	0.0528	-0.2778	0.1434	0.005145	0.004083	0.005188	6631	162201
Diabetic polyneuropathy	Diabetes endpoints	DM_POLYNEURO	0.6733	-0.2265	0.5373	0.005119	0.003982	0.005121	358	217377
Retinal vein occlusion (central or branch)	Diabetes endpoints	DM_RET_VEIN_OCCLU	0.2614	-0.5503	0.4899	0.005292	0.002704	0.005297	372	182573
Unspecified diabetic retinopathy	Diabetes endpoints	DM_RETINA_NOS	0.1771	-0.3315	0.2456	0.005108	0.003493	0.005122	1817	204208
Proliferative diabetic retinopathy	Diabetes endpoints	DM_RETINA_PROLIF	0.9333	0.0097	0.1164	0.005121	0.005104	0.005122	8681	204208
Diabetic retinopathy	Diabetes endpoints	DM_RETINOPATHY	0.5549	-0.0537	0.0909	0.005112	0.004895	0.005128	14584	202082
Diabetic retinopathy (more controls excluded)	Diabetes endpoints	DM_RETINOPATHY_EXMORE	0.2696	-0.1008	0.0914	0.005238	0.004895	0.005267	14584	176010
Diabetes, several complications""	Diabetes endpoints	DM_SEVERAL_COMPLICATIONS	0.6332	-0.0658	0.1379	0.005179	0.004948	0.005188	6521	162201
Vitreous bleeding (caused by prolif. dmrp when together with H36.03*)	Diabetes endpoints	DM_VITREOUS_BLEEDING	0.7713	-0.0804	0.2765	0.00512	0.004733	0.005122	1341	204208
Drug-induced adrenocortical insufficiency	IV Endocrine, nutritional and metabolic diseases (E4_)	DRUGADVERS_ADRENOCORTICAL_INSUFFICIENCY	0.6682	0.3559	0.8303	0.005107	0.007246	0.005106	138	218654
Drug-induced cataract	VII Diseases of the eye and adnexa (H7_)	DRUGADVERS_CATAR	0.3934	0.4656	0.5456	0.005107	0.007576	0.005103	330	218462
Drug-induced neutropenia	III Diseases of the blood and blood-forming organs and certain disorders involving the immune mechanism (D3_)	DRUGADVERS_NEUTROPENIA	0.4543	-0.2493	0.3332	0.005107	0.00393	0.005112	897	217895
Drug-induced osteoporosis	XIII Diseases of the musculoskeletal system and connective tissue (M13_)	DRUGADVERS_OSTEOPO	0.584	0.4821	0.8804	0.005107	0.00778	0.005105	124	218668
Drug-induced systemic lupus erythematosus	XIII Diseases of the musculoskeletal system and connective tissue (M13_)	DRUGADVERS_SYSTEMIC_LUPUS_ERYTHEMAT	0.4518	-0.7431	0.9875	0.005107	0.001475	0.005109	101	218691
Dry age-related macular degeneration (includes geographic atrophy)	VII Diseases of the eye and adnexa (H7_)	DRY_AMD	0.7131	0.0764	0.2077	0.005107	0.005822	0.005098	2469	206221
Acidosis	IV Endocrine, nutritional and metabolic diseases (E4_)	E4_ACIDOSIS	0.5986	0.3572	0.6785	0.005154	0.007171	0.005152	210	197259
Acromegaly and pituitary gigantism	IV Endocrine, nutritional and metabolic diseases (E4_)	E4_ACROMEG	0.02023	2.2194	0.9558	0.005119	0.01754	0.005112	114	211123
Adrenocortical insufficiency	IV Endocrine, nutritional and metabolic diseases (E4_)	E4_ADDISON	0.74	0.1616	0.4869	0.005114	0.006203	0.005112	403	211123
Other disorders of adrenal gland	IV Endocrine, nutritional and metabolic diseases (E4_)	E4_ADRENAL	0.5434	0.2606	0.4288	0.005116	0.006618	0.005112	528	211123
Amyloidosis, other/unspecified""	IV Endocrine, nutritional and metabolic diseases (E4_)	E4_AMYLNAS	0.1251	1.1035	0.7196	0.005158	0.01111	0.005152	180	197259
Amyloidosis	IV Endocrine, nutritional and metabolic diseases (E4_)	E4_AMYLOIDOSIS	0.3027	0.6365	0.6175	0.005156	0.00885	0.005152	226	197259
Disorders of calcium metabolism	IV Endocrine, nutritional and metabolic diseases (E4_)	E4_CA_MET	0.1797	-0.4983	0.3714	0.005143	0.002701	0.005152	713	197259
Carcinoid syndrome	IV Endocrine, nutritional and metabolic diseases (E4_)	E4_CARCISDR	0.8222	0.1704	0.7582	0.005113	0.006248	0.005112	161	211123
Congenital iodine-deficiency syndrome/hypothyroidism	IV Endocrine, nutritional and metabolic diseases (E4_)	E4_CONGEIOD	0.1555	-0.7502	0.5281	0.005163	0.001416	0.00517	353	187684
Cushing syndrome	IV Endocrine, nutritional and metabolic diseases (E4_)	E4_CUSHING	0.6918	0.3104	0.7829	0.005113	0.006724	0.005112	163	211123
Delayed puberty	IV Endocrine, nutritional and metabolic diseases (E4_)	E4_DELPUB	0.2878	-1.0055	0.9459	0.005109	0	0.005112	113	211123
Diabetes mellitus	IV Endocrine, nutritional and metabolic diseases (E4_)	E4_DIABETES	2.04e-06	-0.3311	0.0697	0.005107	0.004134	0.005296	35607	183185
Diabetes insipidus	IV Endocrine, nutritional and metabolic diseases (E4_)	E4_DIABINSIPIDUS	0.6988	0.317	0.8193	0.005113	0.007042	0.005112	142	211123
Disorders of puberty	IV Endocrine, nutritional and metabolic diseases (E4_)	E4_DISPUB	0.4608	-0.5283	0.7164	0.005109	0.002451	0.005112	204	211123
Type 1 diabetes	IV Endocrine, nutritional and metabolic diseases (E4_)	E4_DM1	0.1155	-0.2341	0.1487	0.005256	0.004027	0.005296	5928	183185
Type 1 diabetes, strict (exclude DM2)""	IV Endocrine, nutritional and metabolic diseases (E4_)	E4_DM1_STRICT	0.3827	-0.1932	0.2213	0.00528	0.003964	0.005299	2649	183674
Type 1 diabetes with coma	IV Endocrine, nutritional and metabolic diseases (E4_)	E4_DM1COMA	0.7389	-0.0964	0.2891	0.005293	0.004791	0.005296	1238	183185
Type 1 diabetes with ketoacidosis	IV Endocrine, nutritional and metabolic diseases (E4_)	E4_DM1KETO	0.2146	-0.3666	0.2954	0.005282	0.003396	0.005296	1327	183185
Type 1 diabetes with other specified/multiple/unspecified complications	IV Endocrine, nutritional and metabolic diseases (E4_)	E4_DM1NASCOMP	0.7517	-0.0597	0.1887	0.005287	0.00478	0.005296	3416	183185
Type 1 diabetes with neurological complications	IV Endocrine, nutritional and metabolic diseases (E4_)	E4_DM1NEU	0.1833	-0.5364	0.4031	0.005288	0.002605	0.005296	578	183185
Type 1 diabetes without complications	IV Endocrine, nutritional and metabolic diseases (E4_)	E4_DM1NOCOMP	0.02636	-0.3668	0.1651	0.005248	0.003465	0.005296	4918	183185
Type 1 diabetes with ophthalmic complications	IV Endocrine, nutritional and metabolic diseases (E4_)	E4_DM1OPTH	0.694	-0.0807	0.2051	0.005287	0.004694	0.005296	2877	183185
Type 1 diabetes with peripheral circulatory complications	IV Endocrine, nutritional and metabolic diseases (E4_)	E4_DM1PERIPH	0.05987	0.9567	0.5084	0.005306	0.01044	0.005296	367	183185
Type 1 diabetes with renal complications	IV Endocrine, nutritional and metabolic diseases (E4_)	E4_DM1REN	0.6893	-0.1272	0.3182	0.005293	0.004756	0.005296	963	183185
Type 2 diabetes	IV Endocrine, nutritional and metabolic diseases (E4_)	E4_DM2	1.834e-06	-0.3512	0.0736	0.005118	0.004115	0.005296	32469	183185
Type 2 diabetes, strict (exclude DM1)""	IV Endocrine, nutritional and metabolic diseases (E4_)	E4_DM2_STRICT	2.21e-06	-0.362	0.0765	0.005135	0.004122	0.005296	29166	183185
Type 2 diabetes with coma	IV Endocrine, nutritional and metabolic diseases (E4_)	E4_DM2COMA	0.2258	-0.2702	0.2231	0.00528	0.004006	0.005296	2247	183185
Type 2 diabetes with ketoacidosis	IV Endocrine, nutritional and metabolic diseases (E4_)	E4_DM2KETO	0.8433	0.105	0.5313	0.005297	0.005797	0.005296	345	183185
Type 2 diabetes with other specified/multiple/unspecified complications	IV Endocrine, nutritional and metabolic diseases (E4_)	E4_DM2NASCOMP	4.928e-07	-0.4192	0.0834	0.005128	0.003854	0.005296	24133	183185
Type 2 diabetes with neurological complications	IV Endocrine, nutritional and metabolic diseases (E4_)	E4_DM2NEU	0.1201	-0.5237	0.3369	0.005285	0.003009	0.005296	911	183185
Type 2 diabetes without complications	IV Endocrine, nutritional and metabolic diseases (E4_)	E4_DM2NOCOMP	0.0006583	-0.3329	0.0977	0.005208	0.004103	0.005296	14622	183185
Type 2 diabetes with ophthalmic complications	IV Endocrine, nutritional and metabolic diseases (E4_)	E4_DM2OPTH	0.3175	-0.2232	0.2233	0.005287	0.004493	0.005296	2119	183185
Type 2 diabetes with peripheral circulatory complications	IV Endocrine, nutritional and metabolic diseases (E4_)	E4_DM2PERIPH	0.6638	-0.1372	0.3158	0.005293	0.00472	0.005296	1049	183185
Type 2 diabetes with renal complications	IV Endocrine, nutritional and metabolic diseases (E4_)	E4_DM2REN	0.7209	-0.1005	0.2814	0.005293	0.004917	0.005296	1296	183185
Unspecified diabetes	IV Endocrine, nutritional and metabolic diseases (E4_)	E4_DMNAS	0.8817	0.0258	0.1734	0.0053	0.005495	0.005296	3580	183185
Unspecified diabetes with ketoacidosis	IV Endocrine, nutritional and metabolic diseases (E4_)	E4_DMNASKETO	0.2821	-0.9545	0.8873	0.005293	0.0002846	0.005296	124	183185
Unspecified diabetes with multiple/unspecified complications	IV Endocrine, nutritional and metabolic diseases (E4_)	E4_DMNASNASCOMP	0.9967	-0.0019	0.4541	0.005296	0.00524	0.005296	482	183185
Unspecified diabetes without complications	IV Endocrine, nutritional and metabolic diseases (E4_)	E4_DMNASNOCOMP	0.927	0.0259	0.283	0.005299	0.005701	0.005296	1219	183185
Other endocrine disorders	IV Endocrine, nutritional and metabolic diseases (E4_)	E4_ENDODIS	0.9582	-0.0188	0.3588	0.005111	0.00497	0.005112	806	211123
Endocrine disorders, other/unspecified""	IV Endocrine, nutritional and metabolic diseases (E4_)	E4_ENDODISNAS	0.744	0.1821	0.5576	0.005115	0.006969	0.005112	287	211123
Disorders of other endocrine glands	IV Endocrine, nutritional and metabolic diseases (E4_)	E4_ENDOGLAND	0.7503	-0.0376	0.118	0.005107	0.004966	0.005112	7669	211123
Postprocedural endocrine and metabolic disorders, not elsewhere classified""	IV Endocrine, nutritional and metabolic diseases (E4_)	E4_ENDOMETPOSTOP	0.3745	0.2243	0.2526	0.005163	0.006493	0.005152	1555	197259
Endocrine, nutritional and metabolic diseases""	IV Endocrine, nutritional and metabolic diseases (E4_)	E4_ENDONUTRMET	1.613e-05	-0.2254	0.0523	0.005107	0.00461	0.005382	77918	140874
Other disorders of fluid, electrolyte and acid-base balance""	IV Endocrine, nutritional and metabolic diseases (E4_)	E4_FLUIDELECTRO	0.1805	0.2102	0.157	0.005176	0.006271	0.005152	4242	197259
Other disorders of electrolyte and fluid balance, not elsewhere classified""	IV Endocrine, nutritional and metabolic diseases (E4_)	E4_FLUIDELECTRONAS	0.2871	-1.0286	0.9662	0.005149	0	0.005152	108	197259
Other disorders of glucose regulation and pancreatic internal secretion	IV Endocrine, nutritional and metabolic diseases (E4_)	E4_GLUCOPANCREAS	0.2716	0.3146	0.2862	0.005107	0.006527	0.005099	1283	217509
Nontoxic diffuse goitre	IV Endocrine, nutritional and metabolic diseases (E4_)	E4_GOITREDIFF	0.6151	0.2279	0.4533	0.005173	0.006484	0.00517	482	187684
Nontoxic multinodular goitre	IV Endocrine, nutritional and metabolic diseases (E4_)	E4_GOITREMULTINOD	0.5977	0.0943	0.1788	0.005179	0.005672	0.00517	3432	187684
Other and/or unspecified nontoxic goitre	IV Endocrine, nutritional and metabolic diseases (E4_)	E4_GOITRENAS	0.4689	-0.207	0.2858	0.005163	0.004102	0.00517	1252	187684
Nontoxic single thyroid nodule	IV Endocrine, nutritional and metabolic diseases (E4_)	E4_GOITRENOD	0.1707	-0.4082	0.298	0.005158	0.003199	0.00517	1121	187684
Hyperaldosteronism	IV Endocrine, nutritional and metabolic diseases (E4_)	E4_HYPERALDO	0.7686	-0.1581	0.5375	0.005111	0.004429	0.005112	340	211123
Pure hypercholesterolaemia	IV Endocrine, nutritional and metabolic diseases (E4_)	E4_HYPERCHOL	0.01274	-0.2809	0.1127	0.005107	0.0041	0.005152	8808	197259
Pure hyperglyceridaemia	IV Endocrine, nutritional and metabolic diseases (E4_)	E4_HYPERGLYCER	0.1299	-1.0178	0.672	0.005146	0	0.005152	229	197259
Hyperkalaemia	IV Endocrine, nutritional and metabolic diseases (E4_)	E4_HYPERKALAEMIA	0.9563	-0.0231	0.4218	0.005152	0.005133	0.005152	557	197259
Mixed hyperlipidaemia	IV Endocrine, nutritional and metabolic diseases (E4_)	E4_HYPERLIPMIX	0.2002	-0.5684	0.4437	0.005145	0.002309	0.005152	513	197259
Hyperlipidaemia, other/unspecified""	IV Endocrine, nutritional and metabolic diseases (E4_)	E4_HYPERLIPNAS	0.2781	-0.1687	0.1556	0.005134	0.004343	0.005152	4535	197259
Hyperosmolality and hypernatraemia	IV Endocrine, nutritional and metabolic diseases (E4_)	E4_HYPEROSMHNAT	0.2078	-1.0298	0.8174	0.005148	0	0.005152	149	197259
Hyperparathyroidism	IV Endocrine, nutritional and metabolic diseases (E4_)	E4_HYPERPARA	0.1817	-0.253	0.1894	0.005097	0.004036	0.005112	2928	211123
Hyperfunction of pituitary gland	IV Endocrine, nutritional and metabolic diseases (E4_)	E4_HYPERPIT	0.6848	0.1457	0.3589	0.005115	0.006006	0.005112	762	211123
Hyperprolactinaemia	IV Endocrine, nutritional and metabolic diseases (E4_)	E4_HYPERPRO	0.6857	-0.1661	0.4104	0.00511	0.00445	0.005112	579	211123
Drug-induced hypoglycaemia without coma	IV Endocrine, nutritional and metabolic diseases (E4_)	E4_HYPODRUG	0.3158	0.6826	0.6805	0.005102	0.008185	0.005099	224	217509
Hypoglycaemia, other or unspecified""	IV Endocrine, nutritional and metabolic diseases (E4_)	E4_HYPOGLYC	0.3077	0.3311	0.3246	0.005106	0.006687	0.005099	979	217509
Hypokalaemia	IV Endocrine, nutritional and metabolic diseases (E4_)	E4_HYPOKALAEMIA	0.4663	-0.1982	0.272	0.005145	0.004161	0.005152	1383	197259
Hypo-osmolality and hyponatraemia	IV Endocrine, nutritional and metabolic diseases (E4_)	E4_HYPOOSMNAT	0.08094	0.3643	0.2087	0.005175	0.007112	0.005152	2319	197259
Hypoparathyroidism	IV Endocrine, nutritional and metabolic diseases (E4_)	E4_HYPOPARA	0.5911	0.2435	0.4533	0.005115	0.006372	0.005112	485	211123
Hypopituitarism	IV Endocrine, nutritional and metabolic diseases (E4_)	E4_HYPOPIT	0.3808	0.2911	0.3322	0.005118	0.006593	0.005112	910	211123
Hypothyroidism, strict autoimmune""	IV Endocrine, nutritional and metabolic diseases (E4_)	E4_HYTHY_AI_STRICT	0.09378	-0.1355	0.0809	0.005181	0.00476	0.005237	22997	175475
Hypothyroidism, strict autoimmune, 3 medication purchases required""	IV Endocrine, nutritional and metabolic diseases (E4_)	E4_HYTHY_AI_STRICT_PURCH	0.1365	-0.113	0.0759	0.005107	0.004784	0.005151	26064	192728
Hypothyroidism, other/unspecified""	IV Endocrine, nutritional and metabolic diseases (E4_)	E4_HYTHYNAS	0.1123	-0.12	0.0756	0.005121	0.004778	0.00517	26306	187684
Hypothyroidism due to medicaments and other exogenous substances	IV Endocrine, nutritional and metabolic diseases (E4_)	E4_HYTHYSUBS	0.9965	-0.0044	1.0055	0.00517	0.005009	0.00517	101	187684
Disorders of iron metabolism	IV Endocrine, nutritional and metabolic diseases (E4_)	E4_IRON_MET	0.8282	-0.1725	0.7947	0.005151	0.004002	0.005152	146	197259
Lactose intolerance, other/unspecified""	IV Endocrine, nutritional and metabolic diseases (E4_)	E4_LACTONAS	0.5863	0.2749	0.5052	0.005155	0.006574	0.005152	391	197259
Lactose intolerance	IV Endocrine, nutritional and metabolic diseases (E4_)	E4_LACTOSEINT	0.7965	0.1216	0.4714	0.005154	0.00579	0.005152	445	197259
Disorders of lipoprotein metabolism and other lipidaemias	IV Endocrine, nutritional and metabolic diseases (E4_)	E4_LIPOPROT	0.007128	-0.251	0.0933	0.005089	0.004193	0.005152	14010	197259
Disorder of lipoprotein metabolism, unspecified""	IV Endocrine, nutritional and metabolic diseases (E4_)	E4_LIPOPROTNAS	0.3743	-0.224	0.2521	0.005145	0.004228	0.005152	1611	197259
Malnutrition	IV Endocrine, nutritional and metabolic diseases (E4_)	E4_MALNUTRITION	0.3736	0.6654	0.7479	0.005107	0.00842	0.005104	180	218612
Other metabolic disorders	IV Endocrine, nutritional and metabolic diseases (E4_)	E4_METABO	0.3089	0.2474	0.2431	0.005164	0.006531	0.005152	1699	197259
Metabolic disorders	IV Endocrine, nutritional and metabolic diseases (E4_)	E4_METABOLIA	0.09063	-0.1279	0.0756	0.005107	0.004693	0.005152	21533	197259
Disorders of mineral metabolism	IV Endocrine, nutritional and metabolic diseases (E4_)	E4_MINERAL_MET	0.1123	-0.5132	0.3232	0.00514	0.002612	0.005152	961	197259
Other specified/unspecified nutritional deficiencies	IV Endocrine, nutritional and metabolic diseases (E4_)	E4_NUTRI_DEF_NAS	0.9387	-0.0745	0.9686	0.005119	0.004684	0.005119	108	209607
Other nutritional deficiencies	IV Endocrine, nutritional and metabolic diseases (E4_)	E4_NUTRIDEF	0.5617	-0.0663	0.1142	0.005107	0.004834	0.005119	9185	209607
Obesity	IV Endocrine, nutritional and metabolic diseases (E4_)	E4_OBESITY	0.5178	-0.0755	0.1167	0.005108	0.004824	0.00512	8908	209827
Obesity and other hyperalimentation	IV Endocrine, nutritional and metabolic diseases (E4_)	E4_OBESITY_HYPER	0.4807	-0.082	0.1164	0.005107	0.004794	0.00512	8965	209827
Obesity due to excess calories	IV Endocrine, nutritional and metabolic diseases (E4_)	E4_OBESITYCAL	0.8401	-0.0279	0.1384	0.005116	0.005025	0.005119	5883	209884
Drug-induced obesity	IV Endocrine, nutritional and metabolic diseases (E4_)	E4_OBESITYDRUG	0.2605	-1.01	0.8977	0.005116	0	0.005119	115	209884
Obesity, other/unspecified""	IV Endocrine, nutritional and metabolic diseases (E4_)	E4_OBESITYNAS	0.7652	-0.0461	0.1545	0.005114	0.004908	0.005119	4793	209884
Extreme obesity with alveolar hypoventilation	IV Endocrine, nutritional and metabolic diseases (E4_)	E4_OBESITYXTRMALV	0.6758	-0.191	0.4567	0.005117	0.004418	0.005119	454	209884
Ovarian dysfunction	IV Endocrine, nutritional and metabolic diseases (E4_)	E4_OVARDYS	0.2652	-0.3717	0.3336	0.005168	0.003266	0.005184	942	118228
Primary ovarian failure	IV Endocrine, nutritional and metabolic diseases (E4_)	E4_OVARFAIL	0.337	0.6068	0.632	0.00519	0.008075	0.005184	254	118228
Disorder of pancreatic internal secretion, other and/or unspecified""	IV Endocrine, nutritional and metabolic diseases (E4_)	E4_PANCSECNAS	0.2998	-1.0228	0.9865	0.005096	0	0.005099	103	217509
Disorders of parathyroid gland, other and/or unspecified""	IV Endocrine, nutritional and metabolic diseases (E4_)	E4_PARANAS	0.4175	0.7518	0.9273	0.005114	0.009314	0.005112	108	211123
Disorders of parathyroid gland	IV Endocrine, nutritional and metabolic diseases (E4_)	E4_PARATHYRO	0.4507	-0.1334	0.1769	0.005104	0.004612	0.005112	3341	211123
Polycystic ovarian syndrome	IV Endocrine, nutritional and metabolic diseases (E4_)	E4_POCS	0.07417	-0.7185	0.4024	0.005164	0.001597	0.005184	642	118228
Disorders of porphyrin and bilirubin metabolism	IV Endocrine, nutritional and metabolic diseases (E4_)	E4_PORBILIR	0.7051	-0.3169	0.8375	0.005151	0.003521	0.005152	142	197259
Short stature, not elsewhere classified""	IV Endocrine, nutritional and metabolic diseases (E4_)	E4_SHORT	0.7151	-0.2411	0.6604	0.00511	0.003413	0.005112	293	211123
Testicular hypofunction	IV Endocrine, nutritional and metabolic diseases (E4_)	E4_TESTICHYPO	0.7996	0.1596	0.6288	0.005023	0.005882	0.005021	255	92895
Testicular dysfunction	IV Endocrine, nutritional and metabolic diseases (E4_)	E4_TESTIDYS	0.9388	0.046	0.5992	0.005022	0.005263	0.005021	285	92895
Disorders of the thyroid gland	IV Endocrine, nutritional and metabolic diseases (E4_)	E4_THYROID	0.066	-0.1285	0.0699	0.005107	0.004729	0.00517	31108	187684
Autoimmune thyroiditis	IV Endocrine, nutritional and metabolic diseases (E4_)	E4_THYROIDITAUTOIM	0.7072	-0.237	0.6308	0.005168	0.004122	0.00517	244	187684
Thyroiditis, unspecified""	IV Endocrine, nutritional and metabolic diseases (E4_)	E4_THYROIDITNAS	0.6277	0.326	0.6722	0.005171	0.006757	0.00517	222	187684
Subacute thyroiditis	IV Endocrine, nutritional and metabolic diseases (E4_)	E4_THYROIDITSUBAC	0.2504	-0.5548	0.4827	0.005164	0.002486	0.00517	418	187684
Disorder of thyroid, unspecified""	IV Endocrine, nutritional and metabolic diseases (E4_)	E4_THYROIDNASOTH	0.5791	-0.4265	0.769	0.005168	0.00303	0.00517	165	187684
Thyrotoxicosis with diffuse goitre	IV Endocrine, nutritional and metabolic diseases (E4_)	E4_THYTOXGOITDIF	0.2282	-0.2524	0.2095	0.005157	0.004119	0.00517	2350	187684
Thyrotoxicosis with toxic multinodular goitre	IV Endocrine, nutritional and metabolic diseases (E4_)	E4_THYTOXGOITMULT	0.8623	-0.0614	0.354	0.005111	0.005013	0.005111	801	214650
Thyrotoxicosis, other and/or unspecified""	IV Endocrine, nutritional and metabolic diseases (E4_)	E4_THYTOXNAS	0.6081	-0.0941	0.1835	0.005165	0.004876	0.00517	3115	187684
Thyrotoxicosis with toxic single thyroid nodule	IV Endocrine, nutritional and metabolic diseases (E4_)	E4_THYTOXNOD	0.4532	0.6889	0.9185	0.005113	0.009091	0.005111	110	214650
Deficiency of other B group vitamins	IV Endocrine, nutritional and metabolic diseases (E4_)	E4_VIT_B_DEF	0.575	-0.331	0.5902	0.005117	0.003521	0.005119	284	209607
Vitamin D deficiency	IV Endocrine, nutritional and metabolic diseases (E4_)	E4_VIT_D_DEF	0.1612	-1.0244	0.7311	0.005114	0	0.005119	182	209607
Vitamin deficiency	IV Endocrine, nutritional and metabolic diseases (E4_)	E4_VIT_DEF	0.1639	-0.5553	0.399	0.005111	0.002373	0.005119	632	209607
Volume depletion	IV Endocrine, nutritional and metabolic diseases (E4_)	E4_VOLUME	0.5119	-0.1999	0.3047	0.005147	0.004168	0.005152	1088	197259
Encephalitis	Comorbidities of Neurological endpoints	ENCEPHALITIS	0.1463	-0.7287	0.5017	0.005112	0.001493	0.005118	398	217308
Erectile dysfunction	V Mental and behavioural disorders (F5_)	ERECTILE_DYSFUNCTION	0.6152	0.1463	0.2911	0.005006	0.006146	0.004992	1154	94024
Eosinophilic disease (BM)	III Diseases of the blood and blood-forming organs and certain disorders involving the immune mechanism (D3_)	ESOSINOPHIL_DISEASE	0.1677	-1.0292	0.7459	0.005136	0	0.005142	182	136767
Disturbance of activity and attention	V Mental and behavioural disorders (F5_)	F5_ADHD	0.3063	-0.3739	0.3655	0.005106	0.003133	0.005113	830	215763
Mental and behavioural disorders due to alcohol	V Mental and behavioural disorders (F5_)	F5_ALCOHOL	0.3598	-0.0984	0.1074	0.005129	0.004711	0.005151	11100	205659
Alcohol dependence	V Mental and behavioural disorders (F5_)	F5_ALCOHOL_DEPENDENCE	0.1742	-0.1946	0.1432	0.00513	0.004371	0.005151	5876	205659
Acute alcohol intoxication	V Mental and behavioural disorders (F5_)	F5_ALCOHOLAC	0.9254	0.0144	0.1534	0.005154	0.005258	0.005151	4668	205659
All anxiety disorders	V Mental and behavioural disorders (F5_)	F5_ALLANXIOUS	0.03266	-0.2156	0.1009	0.005126	0.004134	0.005189	12513	198110
Dementia in Alzheimer disease	V Mental and behavioural disorders (F5_)	F5_ALZHDEMENT	0.01501	0.5619	0.231	0.005136	0.007623	0.00511	2191	209487
Anankastic personality disorder	V Mental and behavioural disorders (F5_)	F5_ANAPER	0.9889	0.0064	0.4575	0.005114	0.005232	0.005114	476	212179
Anorexia (incl.atypical)	V Mental and behavioural disorders (F5_)	F5_ANOREX	0.9813	-0.0074	0.3162	0.005108	0.004946	0.005109	1039	213826
Other anxiety disorders	V Mental and behavioural disorders (F5_)	F5_ANXIETY	0.309	-0.1212	0.1191	0.005161	0.004516	0.005189	8454	198110
Anxious personality disorder	V Mental and behavioural disorders (F5_)	F5_ANXPER	0.2703	-0.6662	0.6044	0.005109	0.001828	0.005114	280	212179
Autism	V Mental and behavioural disorders (F5_)	F5_AUTISM	0.6279	-0.2987	0.6163	0.005109	0.003413	0.005111	293	216829
Behavioural syndromes associated with physiological disturbances and physical factors	V Mental and behavioural disorders (F5_)	F5_BEHAVE	0.956	-0.0081	0.1467	0.005107	0.005006	0.005109	4966	213826
Behauvioural and emotional disorders with onset usually occuring in childhood and adolescence	V Mental and behavioural disorders (F5_)	F5_BEHEMOCHILD	0.7345	-0.0671	0.1978	0.005107	0.004653	0.005113	3029	215763
Other behavioural and emotional disorders with onset usually occuring in childhood and adolescence	V Mental and behavioural disorders (F5_)	F5_BEHEMOTH	0.6395	-0.1645	0.3512	0.005109	0.004116	0.005113	888	215763
Bipolar affective disorders	V Mental and behavioural disorders (F5_)	F5_BIPO	0.6653	-0.0767	0.1773	0.005177	0.004486	0.005194	4501	192220
Bulimia nervosa (incl. atypical)	V Mental and behavioural disorders (F5_)	F5_BULIMIA	0.9078	-0.0517	0.4459	0.005108	0.00457	0.005109	547	213826
Mental and behavioural disorders due to cannabinoids	V Mental and behavioural disorders (F5_)	F5_CANNABIS	0.8786	-0.0645	0.4223	0.005135	0.00497	0.005135	617	214999
Conduct disorder	V Mental and behavioural disorders (F5_)	F5_CONDUCT	0.2619	0.5876	0.5238	0.005118	0.007385	0.005113	407	215763
Mixed disorders of conduct and emotions	V Mental and behavioural disorders (F5_)	F5_CONDUCTEMO	0.7985	-0.1354	0.5305	0.005112	0.004228	0.005113	416	215763
Delirium, not induced by alcohol and other psychoactive substances""	V Mental and behavioural disorders (F5_)	F5_DELIRIUM	0.6752	-0.1199	0.2862	0.005106	0.004499	0.00511	1269	209487
Persistent delusional disorders	V Mental and behavioural disorders (F5_)	F5_DELUSIO	0.6934	0.116	0.2942	0.00511	0.005229	0.005109	1665	208674
Dementia	V Mental and behavioural disorders (F5_)	F5_DEMENTIA	0.5402	0.0827	0.135	0.005122	0.005473	0.00511	7284	209487
Dementia, including avohilmo""	V Mental and behavioural disorders (F5_)	F5_DEMENTIA_INCLAVO	0.5926	0.072	0.1345	0.005107	0.005392	0.005097	7395	211397
Undefined dementia	V Mental and behavioural disorders (F5_)	F5_Dementia_U	0.9759	0.0083	0.2734	0.005088	0.004847	0.00509	1589	213922
Undefined dementia (more controls excluded)	V Mental and behavioural disorders (F5_)	F5_Dementia_U_EXMORE	0.8158	0.0682	0.2928	0.00527	0.004847	0.005276	1589	111471
Dementia in other diseases classified elsewhere	V Mental and behavioural disorders (F5_)	F5_DEMINOTH	0.2466	-0.4912	0.424	0.005103	0.002646	0.00511	581	209487
Unspecified dementia	V Mental and behavioural disorders (F5_)	F5_DEMNAS	0.9756	0.0084	0.2751	0.005108	0.004844	0.00511	1590	209487
Dependent personality disorder	V Mental and behavioural disorders (F5_)	F5_DEPPER	0.6425	-0.2399	0.5167	0.005111	0.00365	0.005114	411	212179
Depression	V Mental and behavioural disorders (F5_)	F5_DEPRESSIO	0.05067	-0.1512	0.0773	0.005114	0.004465	0.005194	23424	192220
Dissocial personality disorder	V Mental and behavioural disorders (F5_)	F5_DISPER	0.7901	0.1481	0.5564	0.005115	0.005882	0.005114	340	212179
Dissociative [conversion] disorders	V Mental and behavioural disorders (F5_)	F5_DISSOCIATIVE	0.778	-0.1121	0.3974	0.005186	0.004532	0.005189	662	198110
Eating disorders	V Mental and behavioural disorders (F5_)	F5_EATING	0.8964	0.0308	0.2367	0.005107	0.005144	0.005107	1874	216918
Other eating disorders	V Mental and behavioural disorders (F5_)	F5_EATOTH	0.7118	-0.1334	0.361	0.005106	0.004219	0.005109	832	213826
Emotional disorders and disorders of social functioning with onset specific to childhood	V Mental and behavioural disorders (F5_)	F5_EMOCHILD	0.268	0.4078	0.3681	0.005118	0.006274	0.005113	887	215763
Emotionally unstable personality disorder	V Mental and behavioural disorders (F5_)	F5_EMOPER	0.258	-0.2422	0.2141	0.005098	0.003872	0.005114	2637	212179
Generalized anxiety disorder	V Mental and behavioural disorders (F5_)	F5_GAD	0.02197	-0.5144	0.2245	0.00516	0.002587	0.005189	2163	198110
Gender identity disorders	V Mental and behavioural disorders (F5_)	F5_GENDER	0.7482	-0.2781	0.8662	0.005113	0.00365	0.005114	137	212179
Habit and impulse disorders	V Mental and behavioural disorders (F5_)	F5_HABIT	0.7298	-0.2232	0.6463	0.005112	0.003846	0.005114	260	212179
Mental and behavioural disorders due to hallucinogens	V Mental and behavioural disorders (F5_)	F5_HALLUCIN	0.4496	0.7084	0.937	0.005137	0.008902	0.005135	113	214999
Hyperkinetic disorders (excl. ADHD)	V Mental and behavioural disorders (F5_)	F5_HYPERKIN	0.7837	-0.1806	0.6577	0.005112	0.004122	0.005113	245	215763
Hypersomnia	V Mental and behavioural disorders (F5_)	F5_HYPERSOMNIA	0.3559	0.6932	0.7508	0.005099	0.008523	0.005096	176	216164
Insomnia	V Mental and behavioural disorders (F5_)	F5_INSOMNIA	0.9845	0.0048	0.2471	0.005097	0.005137	0.005096	1691	216164
Kela-cod for severe mental illness	V Mental and behavioural disorders (F5_)	F5_KELAMENT	0.5054	0.0986	0.1481	0.005113	0.005326	0.005101	12047	205885
Kela-code for behavioural disturbances in mental retardation	V Mental and behavioural disorders (F5_)	F5_KELARET	0.4244	0.5883	0.7364	0.005114	0.008982	0.005111	167	218031
Manic episode	V Mental and behavioural disorders (F5_)	F5_MANIA	0.01568	1.0118	0.4187	0.005208	0.009509	0.005194	631	192220
Mental disorders, not otherwise specified""	V Mental and behavioural disorders (F5_)	F5_MENTALUNSPE	0.5464	-0.1869	0.3099	0.005088	0.003333	0.005101	1508	205885
Other mental disorders due to brain damage and dysfunction and to physical disease	V Mental and behavioural disorders (F5_)	F5_MENTORG	0.9373	-0.0207	0.2637	0.005111	0.005273	0.00511	1434	209487
Mental and behauvioural disorders associated with the puerperium	V Mental and behavioural disorders (F5_)	F5_MENTPUER	0.1619	-1.0461	0.7479	0.005165	0	0.005173	189	120335
Mental retardation	V Mental and behavioural disorders (F5_)	F5_MENTRET	0.4758	-0.2623	0.3679	0.005107	0.003849	0.005111	761	218031
Mild mental retardation	V Mental and behavioural disorders (F5_)	F5_MILDRET	0.9855	-0.0084	0.4637	0.005111	0.004999	0.005111	486	218031
Mixed specific developmental disorders	V Mental and behavioural disorders (F5_)	F5_MIXEDDEV	0.3983	0.5483	0.6492	0.005114	0.007273	0.005111	275	216829
Mixed and other personality disorders	V Mental and behavioural disorders (F5_)	F5_MIXPER	0.4678	-0.1892	0.2606	0.005105	0.004052	0.005114	1666	212179
Moderate mental retardation	V Mental and behavioural disorders (F5_)	F5_MODRET	0.3937	0.8205	0.9619	0.005113	0.009615	0.005111	104	218031
Mood [affective] disorders	V Mental and behavioural disorders (F5_)	F5_MOOD	0.02998	-0.1608	0.0741	0.005107	0.00448	0.005194	26572	192220
Other and unspecidied mood [affective] disorders	V Mental and behavioural disorders (F5_)	F5_MOODOTH	0.3921	-0.257	0.3003	0.005183	0.003575	0.005194	1277	192220
Specific developmental disorder of motor function	V Mental and behavioural disorders (F5_)	F5_MOTOR	0.2039	0.8744	0.6882	0.005115	0.008873	0.005111	236	216829
Neurotic, stress-related and somatoform disorders""	V Mental and behavioural disorders (F5_)	F5_NEUROTIC	0.03071	-0.1734	0.0802	0.005107	0.004324	0.005189	20682	198110
Other neurotic disorders	V Mental and behavioural disorders (F5_)	F5_NEUROTICOTH	0.6858	-0.13	0.3214	0.005185	0.004541	0.005189	991	198110
Obsessive-compulsive disorder	V Mental and behavioural disorders (F5_)	F5_OCD	0.3329	-0.3075	0.3176	0.005181	0.003694	0.005189	1059	198110
Mental and behavioural disorders due to opioids	V Mental and behavioural disorders (F5_)	F5_OPIOIDS	0.09355	-0.6963	0.4152	0.005125	0.001635	0.005135	651	214999
Organic, including symptomatic, mental disorders""	V Mental and behavioural disorders (F5_)	F5_ORGANIC	0.8464	-0.0224	0.1158	0.005107	0.005046	0.00511	9305	209487
Mental and behavioural disorders due to multiple drug use and use of multiple drugs and use of other psycoactive substances	V Mental and behavioural disorders (F5_)	F5_OTHERSUB	0.1647	-0.3854	0.2773	0.005123	0.003399	0.005135	1538	214999
Other specified and unspecified personality disorders	V Mental and behavioural disorders (F5_)	F5_OTHPER	0.6783	-0.098	0.2362	0.005108	0.004536	0.005114	2000	212179
Other and unspecified mental retardation	V Mental and behavioural disorders (F5_)	F5_OTHRET	0.8213	-0.1503	0.6656	0.00511	0.004297	0.005111	235	218031
Panic disorder	V Mental and behavioural disorders (F5_)	F5_PANIC	0.1454	-0.3091	0.2123	0.00517	0.003605	0.005189	2376	198110
Paranoid personality disorder	V Mental and behavioural disorders (F5_)	F5_PARAPER	0.09013	0.9089	0.5363	0.005121	0.009621	0.005114	354	212179
Personality and behavioural disorders due to brain disease, damage and dysfunction""	V Mental and behavioural disorders (F5_)	F5_PERSBEHORG	0.1032	-1.0277	0.6307	0.005104	0	0.00511	250	209487
Persistent mood disorders	V Mental and behavioural disorders (F5_)	F5_PERSMOOD	0.0782	-0.2969	0.1686	0.005165	0.003779	0.005194	3901	192220
Disorders of adult personality and behaviour	V Mental and behavioural disorders (F5_)	F5_PERSOBEH	0.8534	-0.0255	0.1382	0.005107	0.004889	0.005114	6613	212179
Specific personality disorders	V Mental and behavioural disorders (F5_)	F5_PERSONALITY	0.9133	0.0164	0.1507	0.005114	0.005117	0.005114	5409	212179
Other and unspecified disorders of adult personality and behauviour	V Mental and behavioural disorders (F5_)	F5_PERSOTH	0.2991	-1.0363	0.998	0.005111	0	0.005114	103	212179
Pervasive developmental disorders excl. Autism + Asperger	V Mental and behavioural disorders (F5_)	F5_PERVASIVE	0.7296	0.2879	0.8328	0.005112	0.005942	0.005111	164	216829
Phobic anxiety disorders	V Mental and behavioural disorders (F5_)	F5_PHOBANX	0.4608	-0.1637	0.222	0.005179	0.00436	0.005189	2200	198110
Unspefcified behauvioural syndromes associated with physiological disturbances and physical factors +Phsyiological and behauvioural factors associated with disorders of diseases classified elsewhere	V Mental and behavioural disorders (F5_)	F5_PHYSBEHOTH	0.1091	-1.0216	0.6377	0.005103	0	0.005109	254	213826
Psychiatric diseases	V Mental and behavioural disorders (F5_)	F5_PSYCH	0.008445	-0.1513	0.0574	0.005107	0.004636	0.005263	54496	164296
Disorders of psychological developtment	V Mental and behavioural disorders (F5_)	F5_PSYCHDEV	0.7974	-0.0621	0.2418	0.005107	0.004633	0.005111	1963	216829
Other and unspecified disorders of psychological development	V Mental and behavioural disorders (F5_)	F5_PSYCHDEVOTH	0.1845	-1.0556	0.7954	0.005107	0	0.005111	175	216829
Other and unspecified nonorganic psychotic disorders	V Mental and behavioural disorders (F5_)	F5_PSYCHOTH	0.4353	-0.1586	0.2033	0.00509	0.004391	0.005109	5883	208674
Acute and transient psychotic disorders	V Mental and behavioural disorders (F5_)	F5_PSYTRANS	0.9781	0.0066	0.2389	0.005104	0.004796	0.005109	3281	208674
Post-traumatic stress disorder	V Mental and behavioural disorders (F5_)	F5_PTSD	0.1967	-0.3981	0.3083	0.005177	0.003173	0.005189	1103	198110
Schizophrenia, schizotypal and delusional disorders""	V Mental and behavioural disorders (F5_)	F5_SCHIZO	0.8692	-0.0257	0.1562	0.005107	0.005057	0.005109	10118	208674
Schizoaffective disorder	V Mental and behavioural disorders (F5_)	F5_SCHIZOAFF	0.4403	0.2296	0.2974	0.005112	0.005352	0.005109	2288	208674
Schizotypal disorder	V Mental and behavioural disorders (F5_)	F5_SCHIZOTYP	0.3658	0.3962	0.4381	0.005115	0.00676	0.005109	668	208674
Schizoid personality disorder	V Mental and behavioural disorders (F5_)	F5_SCHIZPER	0.02921	1.0423	0.478	0.005125	0.01058	0.005114	424	212179
Specific development disorders of scholastic skills	V Mental and behavioural disorders (F5_)	F5_SCHOLA	0.4365	-0.3336	0.4286	0.005106	0.003355	0.005111	599	216829
Schizophrenia	V Mental and behavioural disorders (F5_)	F5_SCHZPHR	0.08231	0.3778	0.2175	0.005138	0.006227	0.005109	5562	208674
Mental and behavioural disorders due to sedatives or hypnotics	V Mental and behavioural disorders (F5_)	F5_SEDAHYP	0.2419	-0.3496	0.2987	0.005124	0.003278	0.005135	1255	214999
Sexual dysfunction	V Mental and behavioural disorders (F5_)	F5_SEXDYS	0.641	-0.3753	0.8048	0.005108	0.003125	0.005109	160	213826
Sleep disorders	V Mental and behavioural disorders (F5_)	F5_SLEEP	0.3754	0.1759	0.1985	0.00512	0.005982	0.005109	2628	213826
Sleep disorders, other/unspeficied""	V Mental and behavioural disorders (F5_)	F5_SLEEP_NOS	0.8765	-0.087	0.5602	0.005095	0.004518	0.005096	332	216164
Disorder of the sleep-wake schedule	V Mental and behavioural disorders (F5_)	F5_SLEEPWAKE	0.9572	0.039	0.7272	0.005096	0.005294	0.005096	190	216164
Somatoform disorder	V Mental and behavioural disorders (F5_)	F5_SOMATOFORM	0.794	-0.0515	0.1971	0.005185	0.004929	0.005189	2627	198110
Specific development disorders of speech and language	V Mental and behavioural disorders (F5_)	F5_SPEECH	0.9868	0.006	0.3623	0.005111	0.004946	0.005111	829	216829
Mental and behavioural disorders due to use of other stimulants, including caffeine""	V Mental and behavioural disorders (F5_)	F5_STIMUL	0.6027	0.2287	0.4394	0.005138	0.006185	0.005135	571	214999
Other reactioin to severe stress, and adjustment disorders""	V Mental and behavioural disorders (F5_)	F5_STRESSOTH	0.3333	-0.1211	0.1252	0.005162	0.004446	0.005189	7296	198110
Substance use, excluding alcohol""	V Mental and behavioural disorders (F5_)	F5_SUBSNOALCO	0.05348	-0.3429	0.1776	0.005121	0.003504	0.005151	3793	205659
Mental and behavioural disorders due to psychoctive substance use	V Mental and behavioural disorders (F5_)	F5_SUBSTANCE	0.08634	-0.1722	0.1004	0.005107	0.004412	0.005151	13133	205659
Tic disorders	V Mental and behavioural disorders (F5_)	F5_TIC	0.6118	-0.4003	0.7889	0.005112	0.003106	0.005113	161	215763
Mental and behavioural disorders due to tobacco	V Mental and behavioural disorders (F5_)	F5_TOBAC	0.1887	-0.4242	0.3227	0.005126	0.003135	0.005135	962	214999
Unspecified mental disorder	V Mental and behavioural disorders (F5_)	F5_UNSMENDIS	0.6633	0.0602	0.1382	0.005107	0.005205	0.005101	12907	205885
Vascular dementia	V Mental and behavioural disorders (F5_)	F5_VASCDEM	0.7468	0.1156	0.358	0.005096	0.005439	0.005094	881	211508
Falls/tendenct to fall	Miscellaneous, not yet classified endpoints	FALLS	0.2102	-0.3622	0.2891	0.005107	0.003475	0.005116	1213	217579
Focal epilepsy	VI Diseases of the nervous system (G6_)	FE	0.3452	-0.3154	0.3342	0.005107	0.003529	0.005114	929	212532
Focal epilepsy, mode (most common among epilepsy diagnosis)""	VI Diseases of the nervous system (G6_)	FE_MODE	0.6707	-0.1864	0.4384	0.005111	0.00409	0.005114	534	212532
Focal epilepsy, strict definition""	VI Diseases of the nervous system (G6_)	FE_STRICT	0.4877	-0.2834	0.4084	0.00511	0.003729	0.005114	611	212532
Femoral hernia, unilateral""	XI Diseases of the digestive system (K11_)	FEMHER_UNILATERAL	0.552	0.3077	0.5174	0.005081	0.006663	0.005078	377	190557
Inguinal or femoral hernia, bilateral""	XI Diseases of the digestive system (K11_)	FEMINGHER_BILATERAL	0.9508	0.016	0.2589	0.005079	0.005217	0.005078	1547	190557
Inguinal of femoral hernia, unilateral""	XI Diseases of the digestive system (K11_)	FEMNINGHER_UNILATERAL	0.552	0.3077	0.5174	0.005081	0.006663	0.005078	377	190557
Cardiomyopathy (excluding other)	Cardiometabolic endpoints	FG_CARDMYO	0.1045	0.3497	0.2154	0.005107	0.006759	0.005089	2290	216502
Cerebrovascular diseases (FINNGEN)	IX Diseases of the circulatory system (I9_)	FG_CEREBVASC	0.7845	0.0256	0.0937	0.005107	0.005287	0.005095	13700	205092
Cardiovascular diseases (excluding rheumatic etc)	Cardiometabolic endpoints	FG_CVD	0.2568	-0.063	0.0555	0.005107	0.005038	0.005167	101866	116926
Diseases of veins, lymphatic vessels and lymph nodes, not elsewhere classified (FINNGEN)""	Cardiometabolic endpoints	FG_DISVEINLYMPH	0.883	-0.0114	0.0773	0.005107	0.005133	0.005104	24817	193975
Diseases of arteries, arterioles and capillaries (FINNGEN)""	IX Diseases of the circulatory system (I9_)	FG_DOAAC	0.4243	-0.0903	0.113	0.005107	0.004798	0.005121	9569	209223
Hypertensive diseases (excluding secondary)	Cardiometabolic endpoints	FG_HYPERTENSION	0.002761	-0.193	0.0645	0.005107	0.004793	0.005215	55955	162837
Other CVD (FINNGEN)	IX Diseases of the circulatory system (I9_)	FG_OTH	0.7978	0.0608	0.2371	0.005107	0.005406	0.005104	1857	216935
Other heart diseases	Cardiometabolic endpoints	FG_OTHHEART	0.2578	-0.0637	0.0563	0.005107	0.004987	0.00515	58173	160619
Pulmonary heart disease	Cardiometabolic endpoints	FG_PULMHEART	0.9985	-0.0003	0.161	0.005107	0.005131	0.005106	4185	214607
Alzheimer√ïs disease, wide definition""	VI Diseases of the nervous system (G6_)	G6_AD_WIDE	0.218	0.1849	0.1501	0.005107	0.005814	0.005087	5918	212874
Alzheimer√ïs disease, wide definition" (more controls excluded)"	VI Diseases of the nervous system (G6_)	G6_AD_WIDE_EXMORE	0.1672	0.2234	0.1618	0.005303	0.005814	0.005276	5918	111471
Degeneration of the brain due to alcohol	VI Diseases of the nervous system (G6_)	G6_ALCODEGEN	0.06923	-1.0189	0.5607	0.00509	3.132e-05	0.005097	313	214239
Alcohol induced polyneuropathy	VI Diseases of the nervous system (G6_)	G6_ALCOPOLY	0.2553	-1.026	0.9019	0.005116	0	0.005119	125	215718
Motor neuron disease	VI Diseases of the nervous system (G6_)	G6_ALS	0.3813	-0.5605	0.6402	0.005267	0.002283	0.005273	219	111621
Alzheimer disease	VI Diseases of the nervous system (G6_)	G6_ALZHEIMER	0.1362	0.2674	0.1795	0.005107	0.006115	0.005089	3899	214893
Alzheimer disease (more controls excluded)	VI Diseases of the nervous system (G6_)	G6_ALZHEIMER_EXMORE	0.09789	0.3184	0.1924	0.005304	0.006115	0.005276	3899	111471
Alzheimer disease, including avohilmo""	VI Diseases of the nervous system (G6_)	G6_ALZHEIMER_INCLAVO	0.1796	0.234	0.1744	0.005107	0.005967	0.00509	4166	214626
Anoxic brain damage	VI Diseases of the nervous system (G6_)	G6_ANOXBRAINDAM	0.4881	0.4952	0.7142	0.005122	0.007853	0.005119	191	205799
Circumscribed brain atrophy	VI Diseases of the nervous system (G6_)	G6_ATROPHCIRCUM	0.7816	-0.1805	0.6511	0.005096	0.004255	0.005097	235	214239
Atypical facial pain	VI Diseases of the nervous system (G6_)	G6_ATYFAC	0.665	-0.1658	0.3828	0.005142	0.004288	0.005145	701	195047
Autonomic disorders	VI Diseases of the nervous system (G6_)	G6_AUTONOM	0.8439	0.1217	0.618	0.00512	0.005725	0.005119	262	205799
Other degenarative diseases of the basal ganglia	VI Diseases of the nervous system (G6_)	G6_BASDEGENOTH	0.8756	-0.1414	0.9038	0.005106	0.004505	0.005106	111	213844
Bell's palsy	VI Diseases of the nervous system (G6_)	G6_BELLPA	0.4951	-0.1654	0.2425	0.005138	0.004354	0.005145	1740	195047
Benign intracranial hypertension	VI Diseases of the nervous system (G6_)	G6_BENINTRAHYP	0.2866	-1.0204	0.9575	0.005117	0	0.005119	102	205799
Brachial plexus disorders	VI Diseases of the nervous system (G6_)	G6_BRACHPLE	0.7751	-0.0789	0.2763	0.005144	0.004912	0.005145	1283	195047
Carpal tunnel syndrome	VI Diseases of the nervous system (G6_)	G6_CARPTU	0.8869	-0.0148	0.1041	0.005148	0.005189	0.005145	11208	195047
Cauda equina syndrome	VI Diseases of the nervous system (G6_)	G6_CAUDA	0.6546	-0.3633	0.8121	0.005104	0.003356	0.005105	149	216992
Causalgia	VI Diseases of the nervous system (G6_)	G6_CAUSALGIA	0.6791	0.2721	0.6578	0.005147	0.006637	0.005145	226	195047
Cerebral cysts	VI Diseases of the nervous system (G6_)	G6_CERCYST	0.3379	-0.3517	0.367	0.005113	0.003378	0.005119	740	205799
Cervical root disorders	VI Diseases of the nervous system (G6_)	G6_CERVROOT	0.708	-0.3261	0.8709	0.005144	0.003592	0.005145	131	195047
Intracranial and intraspinal abscess and granuloma	VI Diseases of the nervous system (G6_)	G6_CNSABSC	0.2309	-1.0184	0.85	0.005115	0	0.005118	141	217485
Other disorders of central nervous system	VI Diseases of the nervous system (G6_)	G6_CNSOTH	0.8076	-0.2186	0.8976	0.005119	0.004	0.005119	125	205799
Cerebral palsy	VI Diseases of the nervous system (G6_)	G6_CP	0.5227	0.381	0.596	0.005108	0.006993	0.005105	286	216992
Cerebral palsy and other paralytic syndromes	VI Diseases of the nervous system (G6_)	G6_CPETAL	0.8906	0.0328	0.2383	0.005107	0.0053	0.005105	1800	216992
Other and unspecified degenerative diseases of nervous system	VI Diseases of the nervous system (G6_)	G6_DEGENOTH	0.7583	-0.1984	0.6447	0.005096	0.004184	0.005097	239	214239
Demyelenating diseases of the central nervous system	VI Diseases of the nervous system (G6_)	G6_DEMYEL	0.08424	-0.4963	0.2875	0.005107	0.002735	0.005121	1284	217508
Diabethic neuropathy	VI Diseases of the nervous system (G6_)	G6_DIABETNEUR	0.08644	-0.4633	0.2702	0.00513	0.002993	0.005145	1419	195047
Disorders of brain, other and unspecified""	VI Diseases of the nervous system (G6_)	G6_DISBROTHUNS	0.7152	-0.3086	0.8458	0.005118	0.003521	0.005119	142	205799
Other acute disseminated demyelination	VI Diseases of the nervous system (G6_)	G6_DISSOTH	0.6511	0.3746	0.8282	0.005122	0.007092	0.005121	141	217508
Dystonia	VI Diseases of the nervous system (G6_)	G6_DYSTON	0.5416	0.2152	0.3525	0.00511	0.006369	0.005106	785	213844
Encephalopathy	VI Diseases of the nervous system (G6_)	G6_ENCEPATH	0.2813	-1.0227	0.9492	0.005117	0	0.005119	110	205799
Other encephalitis	VI Diseases of the nervous system (G6_)	G6_ENCEPHOTH	0.1794	-0.7042	0.5245	0.005112	0.001623	0.005118	366	217485
Episodal and paroxysmal disorders	VI Diseases of the nervous system (G6_)	G6_EPIPAROX	0.9794	0.0015	0.058	0.005107	0.005121	0.005103	42685	176107
Epilepsy	VI Diseases of the nervous system (G6_)	G6_EPLEPSY	0.7725	-0.0382	0.1323	0.005095	0.004873	0.005103	6260	176107
Other facial nerve disorders	VI Diseases of the nervous system (G6_)	G6_FACOTH	0.05349	-1.0164	0.5264	0.005136	4.298e-05	0.005145	365	195047
Lesion of lateral popliteal nerve	VI Diseases of the nervous system (G6_)	G6_FEMLAPOP	0.2783	0.4346	0.4008	0.005152	0.00735	0.005145	624	195047
Lesion of femoral nerve	VI Diseases of the nervous system (G6_)	G6_FEMLE	0.9438	-0.069	0.9781	0.005145	0.00495	0.005145	101	195047
Guillain-Barre syndrome	VI Diseases of the nervous system (G6_)	G6_GUILBAR	0.5103	-0.4556	0.6921	0.005117	0.002789	0.005119	213	215718
Communicating hydrocephalus	VI Diseases of the nervous system (G6_)	G6_HCCOMM	0.4158	-0.5556	0.6828	0.005108	0.002358	0.005111	212	218043
Normal-pressure hydrocephalus	VI Diseases of the nervous system (G6_)	G6_HCNP	0.06127	-1.0338	0.5524	0.005103	0	0.005111	322	218043
Obstructive hydrocephalus	VI Diseases of the nervous system (G6_)	G6_HCOBSTR	0.4706	-0.5426	0.7521	0.005109	0.002351	0.005111	181	218043
Other and unspecified hydrocephalus	VI Diseases of the nervous system (G6_)	G6_HCOTHUNS	0.2002	-0.9717	0.7586	0.005107	0.0002607	0.005111	173	218043
Other headache syndromes	VI Diseases of the nervous system (G6_)	G6_HEADACHE	0.9875	-0.0019	0.1186	0.005102	0.00508	0.005103	7952	176107
Hemiplegia	VI Diseases of the nervous system (G6_)	G6_HEMIPLE	0.7718	0.1034	0.3567	0.005108	0.00571	0.005105	795	216992
Hereditary ataxia	VI Diseases of the nervous system (G6_)	G6_HERATAXIA	0.7282	0.2788	0.8022	0.005111	0.006494	0.00511	154	218269
Horner syndrome	VI Diseases of the nervous system (G6_)	G6_HORNER	0.7761	0.2249	0.7907	0.005107	0.006289	0.005106	159	218530
Hydrocephalus	VI Diseases of the nervous system (G6_)	G6_HYDROCEPH	0.5304	-0.231	0.3682	0.005115	0.003966	0.005119	749	205799
Lumbosacral root disorders, not elsewhere classified""	VI Diseases of the nervous system (G6_)	G6_LSROOT	0.6139	0.333	0.6599	0.005147	0.00682	0.005145	232	195047
Other lesions of median nerve	VI Diseases of the nervous system (G6_)	G6_MEDLEOTH	0.7107	0.183	0.4934	0.005148	0.006242	0.005145	403	195047
Bacterial meningitis	VI Diseases of the nervous system (G6_)	G6_MENINGBACT	0.4942	-0.2878	0.4209	0.005114	0.003676	0.005118	574	217485
Other meningitis	VI Diseases of the nervous system (G6_)	G6_MENINGOTH	0.9641	0.0326	0.7248	0.005119	0.005464	0.005118	183	217485
Meralgia paraesthetica	VI Diseases of the nervous system (G6_)	G6_MERALGIA	0.2986	-0.5226	0.5028	0.00514	0.002584	0.005145	387	195047
Migraine	VI Diseases of the nervous system (G6_)	G6_MIGRAINE	0.5716	0.0665	0.1176	0.005111	0.005278	0.005103	8547	176107
Migraine without aura	VI Diseases of the nervous system (G6_)	G6_MIGRAINE_NO_AURA	0.3893	0.1602	0.186	0.005113	0.005649	0.005103	3215	176107
Migraine without aura, drug-induced""	VI Diseases of the nervous system (G6_)	G6_MIGRAINE_NO_AURA_ADVERSE	0.3632	0.6801	0.748	0.005107	0.008333	0.005104	180	218612
Migraine without aura and triptan purchases	VI Diseases of the nervous system (G6_)	G6_MIGRAINE_NO_AURA_TRIPTAN	0.3025	0.1954	0.1895	0.005047	0.005649	0.005035	3215	164098
Migraine with aura	VI Diseases of the nervous system (G6_)	G6_MIGRAINE_WITH_AURA	0.7254	0.0616	0.1753	0.005107	0.005305	0.005103	3541	176107
Migraine with aura, drug-induced""	VI Diseases of the nervous system (G6_)	G6_MIGRAINE_WITH_AURA_ADVERSE	0.3715	0.6578	0.736	0.005107	0.008119	0.005104	192	218600
Migraine with aura and triptan purchases	VI Diseases of the nervous system (G6_)	G6_MIGRAINE_WITH_AURA_TRIPTAN	0.6103	0.0908	0.1781	0.005041	0.005305	0.005035	3541	164098
Other and unspecified mononeuropathies of lower limb	VI Diseases of the nervous system (G6_)	G6_MONOLOWOTHUNS	0.7271	-0.1631	0.4676	0.005144	0.004525	0.005145	442	195047
Other and unspecified mononeuropathies of upper limb	VI Diseases of the nervous system (G6_)	G6_MONONPOTHUS	0.714	-0.1692	0.4616	0.005144	0.004531	0.005145	444	195047
Other and unsepcified mononeuropathies, also in other diseases""	VI Diseases of the nervous system (G6_)	G6_MONOOTHUNS	0.07498	-0.8149	0.4576	0.005136	0.001109	0.005145	456	195047
Monoplegia	VI Diseases of the nervous system (G6_)	G6_MONOPLE	0.9438	0.0514	0.7294	0.005106	0.005464	0.005105	183	216992
MS-disease / Multiple Sclerosis	VI Diseases of the nervous system (G6_)	G6_MS	0.01586	-0.7672	0.3181	0.005109	0.001443	0.005127	1048	217141
Other and unspecified primary disorders of muscles	VI Diseases of the nervous system (G6_)	G6_MUSCOTHUNS	0.3184	-1.0199	1.0223	0.005101	0	0.005104	100	217056
Muscular dystrophy	VI Diseases of the nervous system (G6_)	G6_MUSDYST	0.9049	-0.1138	0.9526	0.005103	0.004386	0.005104	114	217056
Myasthenia gravis	VI Diseases of the nervous system (G6_)	G6_MYASTHENIA	0.8138	-0.1529	0.6492	0.005103	0.00442	0.005104	232	217056
Disorders of myonerural junction and muscle in diseases in classifeid elsewhere	VI Diseases of the nervous system (G6_)	G6_MYOMUSCINOTH	0.9363	-0.0767	0.9608	0.005103	0.004717	0.005104	106	217056
Diseases of the myoneural junction and muscle	VI Diseases of the nervous system (G6_)	G6_MYONEU	0.7269	0.0859	0.2458	0.005107	0.005516	0.005104	1736	217056
Other and unspecified myopathies	VI Diseases of the nervous system (G6_)	G6_MYOPOTHUNS	0.7233	0.1049	0.2962	0.005106	0.005633	0.005104	1162	217056
Nerve, nerve root and plexus disorders""	VI Diseases of the nervous system (G6_)	G6_NERPLEX	0.1493	-0.1056	0.0732	0.005107	0.004791	0.005145	23745	195047
Systemic atrophies primarly affecting the central nervous system	VI Diseases of the nervous system (G6_)	G6_NEUATR	0.5454	-0.264	0.4366	0.005107	0.003862	0.00511	523	218269
Inflammatory diseases of the central nervous system	VI Diseases of the nervous system (G6_)	G6_NEUINFL	0.172	-0.3818	0.2796	0.005107	0.003216	0.005118	1307	217485
Neurological diseases	VI Diseases of the nervous system (G6_)	G6_NEURO	0.3658	-0.0455	0.0503	0.005107	0.005005	0.005155	70240	148552
Other degenerative diseases of the nervous system	VI Diseases of the nervous system (G6_)	G6_NEURODEG	0.4648	0.1187	0.1625	0.005107	0.005568	0.005097	4553	214239
Other disorders of nervous system	VI Diseases of the nervous system (G6_)	G6_NEUROOTH	0.3399	-0.3284	0.3442	0.005114	0.003695	0.005119	812	205799
Other demyelinating diseases of the central nervous system	VI Diseases of the nervous system (G6_)	G6_OTHDEMYEL	0.6434	-0.2092	0.4519	0.005119	0.00409	0.005121	489	217508
Other neurological diseases	VI Diseases of the nervous system (G6_)	G6_OTHNEU	0.4736	-0.067	0.0935	0.005107	0.004911	0.005119	12993	205799
Other and unspecified paralytic syndromes	VI Diseases of the nervous system (G6_)	G6_PARALOTHUNS	0.1529	-1.0252	0.7172	0.005101	0	0.005105	189	216992
Paraplegia, diplegia of upper limbs""	VI Diseases of the nervous system (G6_)	G6_PARDIPLE	0.9625	0.0279	0.5924	0.005106	0.005282	0.005105	284	216992
Parkinson's disease	VI Diseases of the nervous system (G6_)	G6_PARKINSON	0.4469	0.1662	0.2185	0.005107	0.006082	0.005097	2162	216630
Parkinson's disease (more controls excluded)	VI Diseases of the nervous system (G6_)	G6_PARKINSON_EXMORE	0.5147	0.1513	0.2322	0.005289	0.006082	0.005273	2162	111621
Parkinson's disease, including avohilmo""	VI Diseases of the nervous system (G6_)	G6_PARKINSON_INCLAVO	0.4542	0.1634	0.2183	0.005107	0.006068	0.005097	2167	216625
Secondary parkinsonism+Parkinsonism in other disease	VI Diseases of the nervous system (G6_)	G6_PARKSCND	0.4853	-0.3399	0.4872	0.005103	0.00348	0.005106	431	213844
Lesion of plantar nerve	VI Diseases of the nervous system (G6_)	G6_PLANTAR	0.07976	-0.5423	0.3095	0.005132	0.002528	0.005145	1017	195047
Polyneuropathies and other disorders of the peripheral nervous system	VI Diseases of the nervous system (G6_)	G6_POLYNEU	0.3293	-0.1791	0.1836	0.005107	0.00427	0.005119	3074	215718
Other and unspecified polyneuropathies, also in other diseases""	VI Diseases of the nervous system (G6_)	G6_POLYOTHUNS	0.2474	-0.2288	0.1978	0.005106	0.004042	0.005119	2629	215718
Postprocedural disorders of nervous system	VI Diseases of the nervous system (G6_)	G6_POSTOPNEURO	0.8168	-0.0723	0.3121	0.005118	0.004808	0.005119	1040	205799
Postzoster neuralgia	VI Diseases of the nervous system (G6_)	G6_POSTZOST	0.2187	1.0142	0.8246	0.005149	0.01042	0.005145	144	195047
Lesion of radial nerve	VI Diseases of the nervous system (G6_)	G6_RADLES	0.7744	-0.1224	0.427	0.005144	0.004663	0.005145	534	195047
Other and unspecified nerve root and plexus disorders, also in other diseases""	VI Diseases of the nervous system (G6_)	G6_ROOTPLEXOTHUNS	0.2889	-0.2142	0.2019	0.005136	0.004345	0.005145	2428	195047
Lesion of sciatic nerve	VI Diseases of the nervous system (G6_)	G6_SCIALE	0.8557	0.0635	0.3494	0.005148	0.005769	0.005145	781	195047
Sleep apnoea	VI Diseases of the nervous system (G6_)	G6_SLEEPAPNO	0.4551	0.0651	0.0872	0.00511	0.005438	0.005083	16761	201194
Sleep apnoea, including avohilmo""	VI Diseases of the nervous system (G6_)	G6_SLEEPAPNO_INCLAVO	0.4696	0.0631	0.0872	0.005107	0.005427	0.00508	16794	201998
Other sleepdisorders	VI Diseases of the nervous system (G6_)	G6_SLEEPDISOTH	0.1306	0.3881	0.2568	0.00512	0.007002	0.005103	1553	176107
Other and unspecified spinal muscular atrophies	VI Diseases of the nervous system (G6_)	G6_SPINAMUSCOTH	0.4248	0.7429	0.9309	0.005112	0.008866	0.00511	115	218269
Other diseases of spinal cord	VI Diseases of the nervous system (G6_)	G6_SPINOTH	0.6843	-0.2063	0.5074	0.005118	0.00416	0.005119	387	205799
Status epilepticus	VI Diseases of the nervous system (G6_)	G6_STATUSEPI	0.2826	-0.4683	0.4359	0.005097	0.002842	0.005103	532	176107
Tarsal tunnel syndrome	VI Diseases of the nervous system (G6_)	G6_TARSTUN	0.6294	0.4088	0.8471	0.005147	0.007299	0.005145	137	195047
Transient ischemic attack	VI Diseases of the nervous system (G6_)	G6_TIA	0.9042	-0.0136	0.1127	0.005122	0.005178	0.005119	8835	205799
Trigeminal neuralgia	VI Diseases of the nervous system (G6_)	G6_TRINEU	0.4074	-0.2899	0.3499	0.00514	0.003775	0.005145	800	195047
Other and unspecified trigeminal disorders	VI Diseases of the nervous system (G6_)	G6_TRIOTHUNS	0.5974	0.3588	0.6795	0.005147	0.006787	0.005145	221	195047
Lesion of ulnar nerve	VI Diseases of the nervous system (G6_)	G6_ULLNLE	0.8105	0.0538	0.2242	0.005149	0.005469	0.005145	2006	195047
Vascular syndromes of brain in cerebrovascular disorders	VI Diseases of the nervous system (G6_)	G6_VASCSYND	0.3853	-0.3494	0.4024	0.005115	0.003636	0.005119	591	205799
Extrapyramidal and movement disorders	VI Diseases of the nervous system (G6_)	G6_XTRAPYR	0.8657	-0.0246	0.1457	0.005107	0.005152	0.005106	4948	213844
Other extrapyramidal and movement disorders+ in other diseases	VI Diseases of the nervous system (G6_)	G6_XTRAPYROTH	0.2877	-0.2307	0.217	0.005096	0.004099	0.005106	2157	213844
Any gastric operation	XI Diseases of the digestive system (K11_)	GAST_OPER	0.9515	0.003	0.0487	0.005107	0.005135	0.005092	76241	142551
Generalized epilepsy	VI Diseases of the nervous system (G6_)	GE	0.7472	0.0783	0.2428	0.005116	0.005372	0.005114	1781	212532
Generalized epilepsy, mode (most common among epilepsy diagnosis)""	VI Diseases of the nervous system (G6_)	GE_MODE	0.9904	-0.0038	0.3182	0.005113	0.004986	0.005114	1015	212532
Generalized epilepsy, strict definition""	VI Diseases of the nervous system (G6_)	GE_STRICT	0.5127	0.1747	0.2668	0.005119	0.005856	0.005114	1463	212532
Generalized skin eruption due to drugs and medicaments	XII Diseases of the skin and subcutaneous tissue (L12_)	GENERALI_SKIN_ERUPT_DRUGS_MEDICAM	0.647	0.2077	0.4535	0.005107	0.006278	0.005104	481	218311
Gestational diabetes (for exclusion)	Diabetes endpoints	GEST_DIABETES	0.08218	0.2454	0.1412	0.005186	0.006242	0.005135	5687	117892
Giant cell arteritis with polymyalgia rheumatica	Rheuma endpoints	GIANT_CELL_TEMP_ARTERITIS	0.2398	-0.5705	0.4854	0.00511	0.002389	0.005115	421	217965
Glomerulonephritis	XIV Diseases of the genitourinary system (N14_)	GLOMER_NEPHRITIS	0.5713	0.0872	0.154	0.005107	0.005496	0.005099	4613	214179
Gout, FINNGEN""	Rheuma endpoints	GOUT	0.3413	-0.1666	0.1751	0.005129	0.004404	0.005142	3576	203546
Idiopathic gout	Rheuma endpoints	GOUT_IDIO	0.3647	-0.3156	0.3482	0.005113	0.00367	0.005119	819	215216
Gout, unspecified""	Rheuma endpoints	GOUT_NOS	0.2889	-0.2415	0.2277	0.005109	0.004033	0.005119	2019	215216
Gout, strict definition""	Rheuma endpoints	GOUT_STRICT	0.2538	-0.2818	0.2469	0.00511	0.00386	0.00512	1699	216239
Allergic conjunctivitis	VII Diseases of the eye and adnexa (H7_)	H7_ALLERGICCONJUNCTIVITIS	0.1046	-0.1774	0.1093	0.005107	0.004292	0.005145	9833	208959
Amblyopia ex anopsia	VII Diseases of the eye and adnexa (H7_)	H7_AMBLYANOPSIA	0.1072	0.7065	0.4385	0.005093	0.008588	0.005084	524	210866
Age-related macular degeneration (whether dry or wet)	VII Diseases of the eye and adnexa (H7_)	H7_AMD	0.3934	0.1469	0.1722	0.005103	0.006115	0.005085	3763	205359
Anisometropia and aniseikonia	VII Diseases of the eye and adnexa (H7_)	H7_ANISOMETROPIA	0.4708	0.3822	0.5299	0.005071	0.006922	0.005068	362	210931
Anomalies of pupillary function	VII Diseases of the eye and adnexa (H7_)	H7_ANOMAPUPFUNC	0.2619	0.7448	0.6638	0.005108	0.008547	0.005105	234	216919
Aphakia	VII Diseases of the eye and adnexa (H7_)	H7_APHAKIA	0.3772	-0.5824	0.6596	0.005126	0.002222	0.005129	225	189604
Astigmatism	VII Diseases of the eye and adnexa (H7_)	H7_ASTIGMATISM	0.5969	0.2079	0.3932	0.005072	0.006106	0.005068	657	210931
Background retinopathy and retinal vascular changes	VII Diseases of the eye and adnexa (H7_)	H7_BCKRNDRETINOPAT	0.5654	-0.3377	0.5875	0.005097	0.00346	0.0051	289	203018
Other disorders of binocular movement	VII Diseases of the eye and adnexa (H7_)	H7_BINOCUMOVOTH	0.2236	-0.6921	0.5687	0.005064	0.001719	0.005068	300	210931
Other disorders of binocular vision	VII Diseases of the eye and adnexa (H7_)	H7_BINODISTOTH	0.4613	0.5184	0.7037	0.005087	0.008374	0.005084	181	210866
Blepharochalasis	VII Diseases of the eye and adnexa (H7_)	H7_BLEPHAROCHALASIS	0.2396	0.19	0.1615	0.005116	0.006247	0.005093	4135	203231
Visual impairment including blindness (binocular or monocular)	VII Diseases of the eye and adnexa (H7_)	H7_BLINDANDVISIMPAIRMENT	0.2069	0.4248	0.3366	0.005093	0.00722	0.005084	903	210866
Bullous keratopathy	VII Diseases of the eye and adnexa (H7_)	H7_BULLKERATOPATHY	0.9623	-0.0466	0.9877	0.0051	0.005	0.0051	100	209287
Other cataract	VII Diseases of the eye and adnexa (H7_)	H7_CATARACTOTHER	0.1111	-0.1929	0.1211	0.005104	0.004502	0.005129	7873	189604
Senile cataract	VII Diseases of the eye and adnexa (H7_)	H7_CATARACTSENILE	0.2401	-0.0949	0.0808	0.005123	0.005076	0.005129	26758	189604
Central retinal artery occlusion	VII Diseases of the eye and adnexa (H7_)	H7_CENTRRETARTOCC	0.822	0.14	0.6222	0.005101	0.006039	0.0051	251	203018
Chalazion	VII Diseases of the eye and adnexa (H7_)	H7_CHALAZION	0.3149	0.2433	0.242	0.005102	0.006197	0.005093	1777	203231
Chorioretinal inflammation	VII Diseases of the eye and adnexa (H7_)	H7_CHORIORETINFLAM	0.5577	-0.303	0.5168	0.005097	0.003559	0.0051	384	203018
Other disorders of choroid	VII Diseases of the eye and adnexa (H7_)	H7_CHOROIDOTH	0.2352	-0.8826	0.7435	0.005096	0.0007033	0.0051	184	203018
Disorders of choroid and retina	VII Diseases of the eye and adnexa (H7_)	H7_CHOROIDRETINA	0.9036	0.0105	0.0863	0.005107	0.005202	0.0051	15774	203018
conjunctival haemorrhage	VII Diseases of the eye and adnexa (H7_)	H7_CONJUHAEMOR	0.2879	-0.3651	0.3435	0.00517	0.003391	0.005177	842	203517
conjunctival degenerations and deposits	VII Diseases of the eye and adnexa (H7_)	H7_CONJUNCTDEGDEPOT	0.4045	-0.4468	0.536	0.005174	0.003023	0.005177	336	203517
Disorders of conjunctiva	VII Diseases of the eye and adnexa (H7_)	H7_CONJUNCTIVA	0.01798	-0.207	0.0875	0.005107	0.00417	0.005177	15275	203517
Conjunctivitis	VII Diseases of the eye and adnexa (H7_)	H7_CONJUNCTIVITIS	0.01241	-0.231	0.0924	0.005106	0.00405	0.005177	13655	203517
Conjunctivitis (acute, non atopic)""	VII Diseases of the eye and adnexa (H7_)	H7_CONJUNCTIVITISACUNONATOPIC	0.07003	-0.2847	0.1571	0.005148	0.00372	0.005177	4192	203517
Atopic conjunctivitis	VII Diseases of the eye and adnexa (H7_)	H7_CONJUNCTIVITISATOPIC	0.213	-0.5179	0.4159	0.00517	0.002577	0.005177	582	203517
Chronic conjunctivitis	VII Diseases of the eye and adnexa (H7_)	H7_CONJUNCTIVITISCHRON	0.2932	-0.5247	0.4992	0.005172	0.002481	0.005177	407	203517
Other conjunctival vascular disorders and cysts	VII Diseases of the eye and adnexa (H7_)	H7_CONJUVASC	0.5523	0.3484	0.5862	0.00518	0.006993	0.005177	286	203517
Convergence insufficiency and excess	VII Diseases of the eye and adnexa (H7_)	H7_CONVERGINSUFF	0.1602	-0.9828	0.6997	0.005064	0	0.005068	182	210931
Convergent concomitant strabismus	VII Diseases of the eye and adnexa (H7_)	H7_CONVERSTRAB	0.4552	0.2461	0.3296	0.005073	0.006209	0.005068	967	210931
Keratoconus	VII Diseases of the eye and adnexa (H7_)	H7_CORNEALDEFORM	0.4833	-0.3926	0.5601	0.005097	0.003234	0.0051	311	209287
Corneal degeneration	VII Diseases of the eye and adnexa (H7_)	H7_CORNEALDYSTROPHY	0.257	-1.0258	0.9051	0.005097	0	0.0051	124	209287
Other and unspecified corneal deformities and disorders	VII Diseases of the eye and adnexa (H7_)	H7_CORNEALNAS	0.2564	-0.5554	0.4893	0.005094	0.002421	0.0051	413	209287
Other disorders of cornea	VII Diseases of the eye and adnexa (H7_)	H7_CORNEALOTH	0.1251	-0.4455	0.2905	0.005087	0.002926	0.0051	1198	209287
Corneal scars and opacities	VII Diseases of the eye and adnexa (H7_)	H7_CORNEALSCAR	0.8598	0.1078	0.6103	0.005101	0.005764	0.0051	264	209287
Corneal ulcer	VII Diseases of the eye and adnexa (H7_)	H7_CORNULCER	0.4715	-0.1424	0.1977	0.005091	0.004424	0.0051	2600	209287
Dacryoadenitis	VII Diseases of the eye and adnexa (H7_)	H7_DACRYOADENITIS	0.1247	1.4701	0.9575	0.005097	0.01334	0.005093	102	203231
Diplopia	VII Diseases of the eye and adnexa (H7_)	H7_DIPLOPIA	0.4618	0.1764	0.2398	0.005092	0.005969	0.005084	1767	210866
Other specified and unspecified disorders of lens	VII Diseases of the eye and adnexa (H7_)	H7_DISORDERLENSNAS	0.3976	0.8005	0.9463	0.005132	0.01	0.005129	100	189604
Divergent concomitant strabismus	VII Diseases of the eye and adnexa (H7_)	H7_DIVERGSTRAB	0.4487	0.2072	0.2735	0.005076	0.006284	0.005068	1348	210931
Ectropion of eyelid	VII Diseases of the eye and adnexa (H7_)	H7_ECTROPION	0.3081	0.469	0.4602	0.005099	0.007582	0.005093	473	203231
Entropion and trichiasis of eyelid	VII Diseases of the eye and adnexa (H7_)	H7_ENTROPION	0.05544	0.6091	0.318	0.005108	0.008152	0.005093	1016	203231
Epiphora	VII Diseases of the eye and adnexa (H7_)	H7_EPIPHORA	0.9149	0.0637	0.5964	0.005093	0.005544	0.005093	278	203231
Episcleritis	VII Diseases of the eye and adnexa (H7_)	H7_EPISCLERITIS	0.4853	-0.2703	0.3874	0.005096	0.003818	0.0051	660	209287
Exophthalmic conditions	VII Diseases of the eye and adnexa (H7_)	H7_EXOPTHALMUS	0.2139	-1.0212	0.8215	0.005089	0	0.005093	151	203231
Diseases of the eye and adnexa	VII Diseases of the eye and adnexa (H7_)	H7_EYE	0.3876	-0.0422	0.0488	0.005107	0.00501	0.005158	75836	142956
Other specified and unspecified disorders of eye and adnexa	VII Diseases of the eye and adnexa (H7_)	H7_EYEADNEXOTH	0.4306	-0.3295	0.418	0.0051	0.003339	0.005105	599	216919
Other disorders of eyelid	VII Diseases of the eye and adnexa (H7_)	H7_EYELIDDIS	0.09229	0.2112	0.1255	0.005133	0.006332	0.005093	6844	203231
Other inflammation of eyelid	VII Diseases of the eye and adnexa (H7_)	H7_EYELIDINFLAMMATION	0.6082	-0.1394	0.2718	0.005089	0.004458	0.005093	1353	203231
Disorders of eyelid in diseases classified elsewhere	VII Diseases of the eye and adnexa (H7_)	H7_EYELIDINOTH	0.4537	-0.344	0.4591	0.005089	0.003488	0.005093	466	203231
Other specified and unspecified disorders of eyelid	VII Diseases of the eye and adnexa (H7_)	H7_EYELIDNAS	0.09101	1.5026	0.8891	0.005098	0.01282	0.005093	125	203231
Other disorders of eye and adnexa	VII Diseases of the eye and adnexa (H7_)	H7_EYEOTH	0.7561	0.0733	0.2361	0.005107	0.005382	0.005105	1873	216919
Primary angle-closure glaucoma	VII Diseases of the eye and adnexa (H7_)	H7_GLAUCCLOSEPRIM	0.7311	-0.1442	0.4195	0.005089	0.004412	0.005091	588	210201
Other and unspecified glaucoma	VII Diseases of the eye and adnexa (H7_)	H7_GLAUCNAS	0.02817	0.8629	0.3931	0.005104	0.009478	0.005091	643	210201
Glaucoma	VII Diseases of the eye and adnexa (H7_)	H7_GLAUCOMA	0.618	0.0585	0.1173	0.005107	0.005507	0.005091	8591	210201
Normotensive glaucoma	VII Diseases of the eye and adnexa (H7_)	H7_GLAUCOMA_NTG	0.8587	-0.0594	0.3338	0.005091	0.005133	0.005091	892	210201
Glucoma-related operations	VII Diseases of the eye and adnexa (H7_)	H7_GLAUCOMA_OPER	0.1351	0.6978	0.467	0.005107	0.00868	0.005099	459	218333
Primary open-angle glaucoma, strict""	VII Diseases of the eye and adnexa (H7_)	H7_GLAUCOMA_POAG	0.5706	-0.1031	0.1818	0.005084	0.00471	0.005091	3412	210201
Glaucoma, exfoliation""	VII Diseases of the eye and adnexa (H7_)	H7_GLAUCOMA_XFG	0.02083	0.6058	0.2621	0.005114	0.008338	0.005091	1515	210201
Use of antiglaucoma preparations and miotics	VII Diseases of the eye and adnexa (H7_)	H7_GLAUCOMAMEDICATION	0.3182	0.2904	0.291	0.005099	0.006525	0.005091	1227	210201
Primary open-angle glaucoma	VII Diseases of the eye and adnexa (H7_)	H7_GLAUCPRIMOPEN	0.4856	0.1119	0.1605	0.005105	0.005773	0.005091	4433	210201
Glaucoma secondary to other eye disorders	VII Diseases of the eye and adnexa (H7_)	H7_GLAUCSECDISEASE	0.5716	0.2412	0.4263	0.005094	0.006434	0.005091	544	210201
Glaucoma suspect	VII Diseases of the eye and adnexa (H7_)	H7_GLAUCSUSP	0.8776	-0.0232	0.1507	0.005092	0.005173	0.005091	4766	210201
Disorders of globe	VII Diseases of the eye and adnexa (H7_)	H7_GLOBE	0.7998	0.1371	0.5405	0.00514	0.006098	0.005139	328	211720
Hereditary retinal dystrophy	VII Diseases of the eye and adnexa (H7_)	H7_HEREDRETINADYST	0.1507	-0.9904	0.6893	0.005094	0	0.0051	203	203018
Herpesviral keratitis and keratoconjunctivitis	VII Diseases of the eye and adnexa (H7_)	H7_HERPESKERATITIS	0.4062	-0.3408	0.4103	0.005095	0.003552	0.0051	573	209287
Heterophoria	VII Diseases of the eye and adnexa (H7_)	H7_HETEROPHORIA	0.2422	0.3554	0.3039	0.005078	0.007102	0.005068	1061	210931
Hordeolum and other deep inflammation of eyelid	VII Diseases of the eye and adnexa (H7_)	H7_HORDEOLUM	0.7025	0.1568	0.4105	0.005095	0.005929	0.005093	593	203231
Hypermetropia	VII Diseases of the eye and adnexa (H7_)	H7_HYPERMETRO	0.2277	0.4299	0.3564	0.005077	0.007404	0.005068	786	210931
Intermittent heterotropia	VII Diseases of the eye and adnexa (H7_)	H7_INTERHETEROTRO	0.08055	0.6235	0.3568	0.005079	0.007934	0.005068	823	210931
Acute and subacute iridocyclitis	VII Diseases of the eye and adnexa (H7_)	H7_IRIDOACUTE	0.8738	0.0294	0.1849	0.005103	0.005297	0.0051	3126	209287
Chronic iridocyclitis	VII Diseases of the eye and adnexa (H7_)	H7_IRIDOCHRONIC	0.2908	0.4031	0.3816	0.005106	0.007143	0.0051	695	209287
Iridocyclitis	VII Diseases of the eye and adnexa (H7_)	H7_IRIDOCYCLITIS	0.7726	0.0497	0.1721	0.005105	0.00539	0.0051	3622	209287
Iridocyclitis in diseases classified elsewhere	VII Diseases of the eye and adnexa (H7_)	H7_IRIDOCYCLITISINOTH	0.2	-0.8962	0.6994	0.005095	0.0006252	0.0051	207	209287
Other and unspecified iridocyclitis	VII Diseases of the eye and adnexa (H7_)	H7_IRIDONAS	0.5593	-0.2891	0.4951	0.005097	0.003632	0.0051	413	209287
Keratitis	VII Diseases of the eye and adnexa (H7_)	H7_KERATITIS	0.8767	0.0212	0.1367	0.005103	0.005223	0.0051	5561	209287
Keratitis and keratoconjunctivitis in other diseases classified elsewhere	VII Diseases of the eye and adnexa (H7_)	H7_KERATITISINOTH	0.05808	0.8696	0.4588	0.00511	0.009435	0.0051	478	209287
Other keratitis	VII Diseases of the eye and adnexa (H7_)	H7_KERATITISOTH	0.3864	0.223	0.2574	0.005108	0.006254	0.0051	1521	209287
Hereditary corneal dystrophies	VII Diseases of the eye and adnexa (H7_)	H7_KERATOCONUS	0.1928	-0.7191	0.5521	0.005094	0.001488	0.0051	336	209287
Other disorders of lacrimal gland	VII Diseases of the eye and adnexa (H7_)	H7_LACRIGLAND	0.007558	-0.4054	0.1518	0.005051	0.003218	0.005093	4603	203231
Disorders of lacrimal system and orbit in diseases classified elsewhere	VII Diseases of the eye and adnexa (H7_)	H7_LACRIMALORBITINOTH	0.8328	0.113	0.5352	0.005094	0.005698	0.005093	351	203231
Disorders of lacrimal system	VII Diseases of the eye and adnexa (H7_)	H7_LACRIMALSYSTEM	0.05419	-0.2515	0.1306	0.005061	0.004006	0.005093	6177	203231
Inflammation of lacrimal passages (acute and unspecified)	VII Diseases of the eye and adnexa (H7_)	H7_LACRIMINFLAMACU	0.1366	-1.0223	0.6868	0.005088	4.646e-05	0.005093	211	203231
Inflammation of lacrimal passages (chronic)	VII Diseases of the eye and adnexa (H7_)	H7_LACRIMINFLAMCHRON	0.3915	0.537	0.6267	0.005097	0.008344	0.005093	239	203231
Lagophthalmos	VII Diseases of the eye and adnexa (H7_)	H7_LAGOPHTALMOS	0.05294	1.5548	0.8033	0.005099	0.01333	0.005093	150	203231
Disorders of lens	VII Diseases of the eye and adnexa (H7_)	H7_LENS	0.1332	-0.1145	0.0763	0.005107	0.004961	0.005129	29188	189604
Dislocation of lens	VII Diseases of the eye and adnexa (H7_)	H7_LENSDISLOCATIO	0.966	-0.0302	0.7086	0.00513	0.005319	0.005129	188	189604
Disorders of eyelid, lacrimal system and orbit""	VII Diseases of the eye and adnexa (H7_)	H7_LIDLACRIMALORBIT	0.8832	0.0125	0.0849	0.005107	0.00529	0.005093	15561	203231
Degeneration of macula and posterior pole	VII Diseases of the eye and adnexa (H7_)	H7_MACULADEGEN	0.7564	-0.041	0.1321	0.005101	0.005148	0.0051	6508	203018
Diabetic maculopathy	VII Diseases of the eye and adnexa (H7_)	H7_MACULOPATHYDIAB	0.3881	0.2096	0.2429	0.005108	0.006062	0.0051	1811	203018
Moderate visual impairment, binocular""	VII Diseases of the eye and adnexa (H7_)	H7_MODVISIMPBINOC	0.4174	0.3981	0.491	0.005088	0.007276	0.005084	415	210866
Myopia	VII Diseases of the eye and adnexa (H7_)	H7_MYOPIA	0.5936	0.1341	0.2514	0.005073	0.005739	0.005068	1640	210931
Nystagmus and other irregular eye movements	VII Diseases of the eye and adnexa (H7_)	H7_NYSTAGMUS	0.8099	0.1867	0.7761	0.005105	0.006135	0.005105	163	216919
Disorders of ocular muscles, binocular movement, accommodation and refraction""	VII Diseases of the eye and adnexa (H7_)	H7_OCUMUSCLE	0.06978	0.2114	0.1166	0.005107	0.006144	0.005068	7861	210931
Ocular pain	VII Diseases of the eye and adnexa (H7_)	H7_OCUPAIN	0.5107	0.221	0.3359	0.005109	0.006249	0.005105	893	216919
Optic atrophy	VII Diseases of the eye and adnexa (H7_)	H7_OPTATROPHY	0.9396	-0.0526	0.6938	0.005107	0.004767	0.005107	211	217491
Other disorders of optic disc	VII Diseases of the eye and adnexa (H7_)	H7_OPTICDISCOTH	0.7662	-0.2596	0.8729	0.005107	0.003731	0.005107	134	217491
Disorders of optic nerve and visual pathways	VII Diseases of the eye and adnexa (H7_)	H7_OPTNERVE	0.9902	0.0035	0.2839	0.005107	0.00501	0.005107	1301	217491
Disorders of optic nerve, not elsewhere classified""	VII Diseases of the eye and adnexa (H7_)	H7_OPTNERVNAS	0.7693	-0.1906	0.6498	0.005106	0.004098	0.005107	244	217491
Optic neuritis	VII Diseases of the eye and adnexa (H7_)	H7_OPTNEURITIS	0.9872	0.0067	0.418	0.005108	0.005175	0.005107	582	217491
Other disorders of optic [2nd] nerve and visual pathways	VII Diseases of the eye and adnexa (H7_)	H7_OPTNEUROTH	0.9256	0.0341	0.365	0.005107	0.005103	0.005107	785	217491
Disorders of orbit	VII Diseases of the eye and adnexa (H7_)	H7_ORBIT	0.8599	0.0707	0.4005	0.005094	0.005505	0.005093	624	203231
Other disorders of conjunctiva	VII Diseases of the eye and adnexa (H7_)	H7_OTHERCONJ	0.4633	-0.1685	0.2297	0.00517	0.004412	0.005177	1901	203517
Other disorders of iris and ciliary body	VII Diseases of the eye and adnexa (H7_)	H7_OTHIRISCILIARY	0.4466	0.4273	0.5615	0.005103	0.007021	0.0051	329	209287
Other retinal artery occlusion	VII Diseases of the eye and adnexa (H7_)	H7_OTHRETARTOCC	0.8969	0.0787	0.6074	0.0051	0.00566	0.0051	265	203018
Papilloedema, unspecified""	VII Diseases of the eye and adnexa (H7_)	H7_PAPILLOEDEMA	0.749	0.2043	0.6386	0.005108	0.005976	0.005107	251	217491
Third [oculomotor] nerve palsy	VII Diseases of the eye and adnexa (H7_)	H7_PARASTRA3	0.2235	0.8283	0.6806	0.005073	0.009259	0.005068	216	210931
Fourth [trochlear] nerve palsy	VII Diseases of the eye and adnexa (H7_)	H7_PARASTRA4	0.6533	-0.2734	0.6087	0.005067	0.003735	0.005068	273	210931
Sixth [abducent] nerve palsy	VII Diseases of the eye and adnexa (H7_)	H7_PARASTRA6	0.3365	-0.4957	0.5158	0.005064	0.002592	0.005068	388	210931
Paralytic strabismus	VII Diseases of the eye and adnexa (H7_)	H7_PARASTRAB	0.2746	-0.3644	0.3335	0.005061	0.003296	0.005068	918	210931
Peripheral retinal degeneration	VII Diseases of the eye and adnexa (H7_)	H7_PERIPHRETINADEGEN	0.1597	0.6974	0.496	0.005106	0.008537	0.0051	410	203018
Presbyopia	VII Diseases of the eye and adnexa (H7_)	H7_PRESBYOPIA	0.7297	0.1532	0.4434	0.00507	0.005976	0.005068	502	210931
Pterygium	VII Diseases of the eye and adnexa (H7_)	H7_PTERYGIUM	0.5551	0.3056	0.518	0.00518	0.006887	0.005177	363	203517
Ptosis of eyelid	VII Diseases of the eye and adnexa (H7_)	H7_PTOSIS	0.1299	0.4118	0.272	0.005108	0.007345	0.005093	1349	203231
Disorders of refraction and accommodation	VII Diseases of the eye and adnexa (H7_)	H7_REFRAACCOMMODIS	0.2122	0.2166	0.1736	0.005086	0.006154	0.005068	3453	210931
Retinal haemorrhage	VII Diseases of the eye and adnexa (H7_)	H7_RETINAHAEMORR	0.03342	1.2694	0.5968	0.005108	0.01158	0.0051	259	203018
Retinal breaks without detachment	VII Diseases of the eye and adnexa (H7_)	H7_RETINALBREAK	0.752	-0.0701	0.2218	0.005096	0.004722	0.0051	2125	203018
Retinal detachments and breaks	VII Diseases of the eye and adnexa (H7_)	H7_RETINALDETACH	0.4988	0.0937	0.1385	0.005113	0.005592	0.0051	5566	203018
Retinal detachment with retinal break	VII Diseases of the eye and adnexa (H7_)	H7_RETINALDETACHBREAK	0.3193	0.231	0.2319	0.005111	0.006311	0.0051	1935	203018
Other, unspecified and serous retinal detachments""	VII Diseases of the eye and adnexa (H7_)	H7_RETINALDETACHOTH	0.3449	-0.4899	0.5187	0.005095	0.002674	0.0051	374	203018
Traction detachment of retina	VII Diseases of the eye and adnexa (H7_)	H7_RETINALDETACHTRACTION	0.8736	0.1539	0.9672	0.0051	0.005722	0.0051	110	203018
Other retinal disorders	VII Diseases of the eye and adnexa (H7_)	H7_RETINALDISOTH	0.83	0.0219	0.102	0.005109	0.005277	0.0051	11096	203018
Other specified and unspecified retinal disorders	VII Diseases of the eye and adnexa (H7_)	H7_RETINANAS	0.646	-0.2373	0.5168	0.005097	0.003989	0.0051	376	203018
Separation of retinal layers (serosa)	VII Diseases of the eye and adnexa (H7_)	H7_RETINASEPAR	0.8787	-0.0677	0.4435	0.005099	0.004733	0.0051	522	203018
Retinal vascular disorders	VII Diseases of the eye and adnexa (H7_)	H7_RETINAVASC	0.5644	0.1423	0.247	0.005106	0.005947	0.0051	1642	203018
Retinoschisis and retinal cysts	VII Diseases of the eye and adnexa (H7_)	H7_RETINOCHISISCYST	0.9512	0.0365	0.5959	0.0051	0.005319	0.0051	282	203018
Diabetic retinopathy	VII Diseases of the eye and adnexa (H7_)	H7_RETINOPATHYDIAB	0.557	-0.1048	0.1785	0.00509	0.004567	0.0051	3646	203018
Diabetic background retinopathy	VII Diseases of the eye and adnexa (H7_)	H7_RETINOPATHYDIAB_BKG	0.01412	-0.5787	0.2358	0.005072	0.002345	0.0051	2026	203018
Severe diabetic background retinopathy	VII Diseases of the eye and adnexa (H7_)	H7_RETINOPATHYDIAB_BKG_SEVERE	0.2563	-0.5597	0.4931	0.005093	0.002198	0.0051	455	203018
Other diabetic retinopathy	VII Diseases of the eye and adnexa (H7_)	H7_RETINOPATHYDIAB_NAS	0.4945	-0.2243	0.3283	0.005094	0.004059	0.0051	988	203018
Proliferative diabetic retinopathy	VII Diseases of the eye and adnexa (H7_)	H7_RETINOPATHYDIAB_PROLIF	0.3302	0.2702	0.2775	0.005108	0.006395	0.0051	1382	203018
Retinal vascular occlusion	VII Diseases of the eye and adnexa (H7_)	H7_RETIVASCOCCLUSION	0.6465	0.1149	0.2505	0.005105	0.005809	0.0051	1595	203018
Other and unspecified vascular occlusions	VII Diseases of the eye and adnexa (H7_)	H7_RETVASCNAS	0.888	0.04	0.2837	0.005102	0.005443	0.0051	1240	203018
Disorders of sclera, cornea, iris and ciliary body""	VII Diseases of the eye and adnexa (H7_)	H7_SCLERACORNEA	0.755	0.0334	0.1072	0.005107	0.005266	0.0051	9505	209287
Scleritis	VII Diseases of the eye and adnexa (H7_)	H7_SCLERITIS	0.2557	-1.0214	0.8986	0.005097	0	0.0051	121	209287
Scleritis and episcleritis	VII Diseases of the eye and adnexa (H7_)	H7_SCLERITISEPISCLERITIS	0.5294	-0.2286	0.3635	0.005096	0.00401	0.0051	753	209287
Stenosis and insufficiency of lacrimal passages	VII Diseases of the eye and adnexa (H7_)	H7_STENOLACRI	0.8034	0.068	0.2731	0.005097	0.005713	0.005093	1318	203231
Strabismus	VII Diseases of the eye and adnexa (H7_)	H7_STRABISMUS	0.157	0.212	0.1498	0.005107	0.006176	0.005084	4620	214172
Other specified and unspecified strabismus	VII Diseases of the eye and adnexa (H7_)	H7_STRABNAS	0.6995	-0.323	0.8369	0.005067	0.003571	0.005068	140	210931
Other strabismus	VII Diseases of the eye and adnexa (H7_)	H7_STRABOTH	0.06318	0.3051	0.1642	0.005097	0.006662	0.005068	3829	210931
Use of eye-antiallergens (taken as indicator of allergic/atopic conjunctivitis)	VII Diseases of the eye and adnexa (H7_)	H7_USEOFEYEANTIALLERGENS	0.1611	-0.1556	0.111	0.005144	0.004422	0.005177	9431	203517
Hyphaema and other vascular disorders of iris and ciliary body	VII Diseases of the eye and adnexa (H7_)	H7_VASCCILIARY	0.873	-0.108	0.6757	0.005099	0.004464	0.0051	224	209287
Vertical strabismus	VII Diseases of the eye and adnexa (H7_)	H7_VERTISTRAB	0.8725	-0.078	0.4864	0.005068	0.004739	0.005068	422	210931
Other and unspecified visual disturbances	VII Diseases of the eye and adnexa (H7_)	H7_VISDISTNAS	0.008789	0.8881	0.339	0.005103	0.009447	0.005084	902	210866
Visual field defects	VII Diseases of the eye and adnexa (H7_)	H7_VISFIELDDEF	0.2565	-0.331	0.2917	0.005075	0.003509	0.005084	1178	210866
Visual disturbances and blindness	VII Diseases of the eye and adnexa (H7_)	H7_VISUALDISTBLIND	0.2783	0.1259	0.1162	0.005107	0.005712	0.005084	7926	210866
Visual disturbances	VII Diseases of the eye and adnexa (H7_)	H7_VISUDISTURB	0.4648	0.0889	0.1217	0.005099	0.005523	0.005084	7201	210866
Subjective visual disturbances	VII Diseases of the eye and adnexa (H7_)	H7_VISUDISTURBSUB	0.9898	-0.0023	0.1815	0.005083	0.005028	0.005084	3214	210866
Disorders of vitreous body	VII Diseases of the eye and adnexa (H7_)	H7_VITRBODYGLOBE	0.04951	-0.247	0.1257	0.005105	0.004039	0.005139	6782	211720
Disorders of vitreous body and globe	VII Diseases of the eye and adnexa (H7_)	H7_VITREOUS	0.06998	-0.2228	0.1229	0.005107	0.004156	0.005139	7072	211720
Vitreous haemorrhage	VII Diseases of the eye and adnexa (H7_)	H7_VITRHAEMORR	0.7009	-0.1048	0.2729	0.005136	0.00465	0.005139	1365	211720
Other vitreous opacities	VII Diseases of the eye and adnexa (H7_)	H7_VITROPACIT	0.5083	0.3034	0.4586	0.005143	0.006986	0.005139	453	211720
Other and unspecified disorders of vitreous body	VII Diseases of the eye and adnexa (H7_)	H7_VITROTH	0.0284	-0.3103	0.1416	0.005105	0.003751	0.005139	5304	211720
Xanthelasma of eyelid	VII Diseases of the eye and adnexa (H7_)	H7_XANTHELASMA	0.8678	-0.1557	0.9349	0.005093	0.004505	0.005093	111	203231
Other abnormal auditory perceptions	VIII Diseases of the ear and mastoid process (H8_)	H8_ABNAUDPER	0.2966	-1.0216	0.9787	0.005056	0	0.005059	105	196592
Benign paroxysmal vertigo	VIII Diseases of the ear and mastoid process (H8_)	H8_BPV	0.04137	-0.3359	0.1647	0.005099	0.003583	0.005126	3834	209582
Impacted cerumen	VIII Diseases of the ear and mastoid process (H8_)	H8_CERUMEN	0.8194	-0.0789	0.3457	0.00513	0.004792	0.005131	836	214100
Cholesteatoma of middle ear	VIII Diseases of the ear and mastoid process (H8_)	H8_CHOLEASTOMA	0.1503	-0.5158	0.3586	0.005091	0.002656	0.005101	770	205939
Chronic suppurative otitis media	VIII Diseases of the ear and mastoid process (H8_)	H8_CHRON_SUPOTITIS	0.4039	-0.3471	0.4158	0.005096	0.003384	0.005101	594	205939
Conductive and sensorineural hearing loss	VIII Diseases of the ear and mastoid process (H8_)	H8_CONSENHEARINGLOSS	0.2805	0.0903	0.0837	0.005111	0.005704	0.005059	17337	196592
Diseases of the ear and mastoid process	VIII Diseases of the ear and mastoid process (H8_)	H8_EAR	0.7913	0.0152	0.0574	0.005107	0.005178	0.00509	41038	177754
Other disorders of Eustachian tube	VIII Diseases of the ear and mastoid process (H8_)	H8_EUSTNAS	0.1609	0.7661	0.5464	0.005107	0.009259	0.005101	324	205939
Eustachian salpingitis and obstruction	VIII Diseases of the ear and mastoid process (H8_)	H8_EUSTSALP	0.8502	0.0532	0.2817	0.005103	0.005419	0.005101	1291	205939
Abscess of external ear	VIII Diseases of the ear and mastoid process (H8_)	H8_EXT_ABSC	0.9302	0.0607	0.6933	0.005132	0.005385	0.005131	209	214100
Cellulitis of external ear	VIII Diseases of the ear and mastoid process (H8_)	H8_EXT_CELLUL	0.2489	-1.029	0.8925	0.005128	0	0.005131	126	214100
Other infective otitis externa	VIII Diseases of the ear and mastoid process (H8_)	H8_EXT_INFNAS	0.5677	-0.1987	0.3477	0.005127	0.004091	0.005131	857	214100
Otitis externa, unspecified""	VIII Diseases of the ear and mastoid process (H8_)	H8_EXT_NAS	0.05838	-0.5397	0.2851	0.005116	0.002459	0.005131	1263	214100
Acute otitis externa, noninfective""	VIII Diseases of the ear and mastoid process (H8_)	H8_EXT_NONINF	0.6679	-0.2652	0.6183	0.00513	0.003906	0.005131	256	214100
Other otitis externa (chronic)	VIII Diseases of the ear and mastoid process (H8_)	H8_EXT_OTH	0.04142	-0.6893	0.338	0.005118	0.001751	0.005131	860	214100
Disorder of external ear, unspecified""	VIII Diseases of the ear and mastoid process (H8_)	H8_EXTDISINOTH	0.855	0.0971	0.5315	0.005132	0.005682	0.005131	352	214100
Other specified disorders of external ear	VIII Diseases of the ear and mastoid process (H8_)	H8_EXTDISNAS	0.3154	0.4649	0.4631	0.005137	0.007559	0.005131	463	214100
Diseases of external ear	VIII Diseases of the ear and mastoid process (H8_)	H8_EXTERNAL	0.1237	-0.2311	0.1501	0.005107	0.003995	0.005131	4692	214100
Otitis externa	VIII Diseases of the ear and mastoid process (H8_)	H8_EXTOTITIS	0.01891	-0.4328	0.1844	0.005101	0.003003	0.005131	3076	214100
Conductive hearing loss, unspecified""	VIII Diseases of the ear and mastoid process (H8_)	H8_HL_CON_NAS	0.8941	0.0382	0.2867	0.00506	0.005236	0.005059	1255	196592
Sudden idiopathic hearing loss	VIII Diseases of the ear and mastoid process (H8_)	H8_HL_IDIOP	0.3498	-0.2435	0.2604	0.005051	0.004018	0.005059	1491	196592
Mixed conductive and sensorineural hearing loss	VIII Diseases of the ear and mastoid process (H8_)	H8_HL_MIX_NAS	0.7536	0.0728	0.232	0.005064	0.005636	0.005059	1863	196592
Other specified/unspecified hearing loss	VIII Diseases of the ear and mastoid process (H8_)	H8_HL_NAS	0.1153	-0.5061	0.3214	0.005046	0.002557	0.005059	1013	196592
Presbycusis	VIII Diseases of the ear and mastoid process (H8_)	H8_HL_PRESBY	0.3193	-0.2537	0.2548	0.00505	0.003974	0.005059	1735	196592
Sensorineural hearing loss	VIII Diseases of the ear and mastoid process (H8_)	H8_HL_SEN_NAS	0.4976	0.0592	0.0873	0.005097	0.005567	0.005059	15952	196592
Diseases of inner ear	VIII Diseases of the ear and mastoid process (H8_)	H8_INNER	0.2823	-0.1171	0.1089	0.005107	0.004665	0.005126	9210	209582
Acute mastoiditis	VIII Diseases of the ear and mastoid process (H8_)	H8_MASTACU	0.5642	0.5029	0.8722	0.005102	0.007576	0.005101	132	205939
Chronic mastoiditis	VIII Diseases of the ear and mastoid process (H8_)	H8_MASTCHRON	0.8717	-0.0789	0.4886	0.0051	0.00489	0.005101	409	205939
Suppurative and unspecified otitis media	VIII Diseases of the ear and mastoid process (H8_)	H8_MED_SUPP	0.8424	0.025	0.1257	0.0051	0.005079	0.005101	7245	205939
M¬éni¬ère disease	VIII Diseases of the ear and mastoid process (H8_)	H8_MENIERE	0.9752	-0.008	0.2577	0.005128	0.005295	0.005126	1511	209582
Adhesive middle ear disease	VIII Diseases of the ear and mastoid process (H8_)	H8_MIDDLEADDH	0.7218	0.2304	0.6471	0.005102	0.00641	0.005101	234	205939
Diseases of middle ear and mastoid	VIII Diseases of the ear and mastoid process (H8_)	H8_MIDDLEMASTOID	0.6443	0.0442	0.0957	0.005107	0.005209	0.005101	12853	205939
Noise effects on inner ear	VIII Diseases of the ear and mastoid process (H8_)	H8_NOISEINNER	0.7351	0.1387	0.4101	0.005129	0.006098	0.005126	574	209582
Nonsuppurative otitis media	VIII Diseases of the ear and mastoid process (H8_)	H8_NONSUPPNAS	0.7947	0.0419	0.1609	0.005099	0.005042	0.005101	4381	205939
Otalgia	VIII Diseases of the ear and mastoid process (H8_)	H8_OTALGIA	0.2489	-0.4061	0.3522	0.005051	0.003053	0.005059	819	196592
Other disorders of ear	VIII Diseases of the ear and mastoid process (H8_)	H8_OTHEREAR	0.3669	0.0678	0.0752	0.005107	0.005531	0.005059	22200	196592
Other hearing loss	VIII Diseases of the ear and mastoid process (H8_)	H8_OTHHEARINGLOSS	0.06666	-0.2951	0.1609	0.005031	0.003723	0.005059	4157	196592
Otitis media, unspecified""	VIII Diseases of the ear and mastoid process (H8_)	H8_OTIMEDNAS	0.4988	0.1656	0.2448	0.005105	0.005592	0.005101	1832	205939
Otosclerosis	VIII Diseases of the ear and mastoid process (H8_)	H8_OTOSCLE	0.6244	0.1373	0.2804	0.005131	0.005805	0.005126	1350	209582
Perichondritis of external ear	VIII Diseases of the ear and mastoid process (H8_)	H8_PERCHRONDR	0.7771	-0.1836	0.6485	0.00513	0.004329	0.005131	231	214100
Perforation of tympanic membrane	VIII Diseases of the ear and mastoid process (H8_)	H8_PERFORATION	0.9342	-0.0216	0.2617	0.005101	0.005144	0.005101	1469	205939
Other peripheral vertigo	VIII Diseases of the ear and mastoid process (H8_)	H8_PERIPHVERTIGO	0.3138	0.2812	0.2791	0.005135	0.006586	0.005126	1293	209582
Postprocedural disorders of ear and mastoid process, not elsewhere classified""	VIII Diseases of the ear and mastoid process (H8_)	H8_POSTOP	0.6093	0.4143	0.8106	0.005061	0.008065	0.005059	124	196592
Acute suppurative otitis media	VIII Diseases of the ear and mastoid process (H8_)	H8_SUP_ACUTE	0.9113	-0.0165	0.1478	0.005095	0.004879	0.005101	5232	205939
Suppurative otitis media, unspecified""	VIII Diseases of the ear and mastoid process (H8_)	H8_SUP_OTINAS	0.6048	0.2605	0.5034	0.005103	0.006474	0.005101	391	205939
Tinnitus	VIII Diseases of the ear and mastoid process (H8_)	H8_TINNITUS	0.1493	0.2493	0.1729	0.005082	0.006344	0.005059	3502	196592
Disorders of vestibular function (Vertigo)	VIII Diseases of the ear and mastoid process (H8_)	H8_VERTIGO	0.2255	-0.1471	0.1213	0.005106	0.004525	0.005126	7321	209582
Vertigo of central origin	VIII Diseases of the ear and mastoid process (H8_)	H8_VERTIGOCENT	0.02431	1.6858	0.7485	0.005134	0.01344	0.005126	186	209582
Vestibular neuronitis	VIII Diseases of the ear and mastoid process (H8_)	H8_VESTIBNEUR	0.417	0.231	0.2846	0.005134	0.006435	0.005126	1224	209582
Other/unspecified disorders of vestibular function	VIII Diseases of the ear and mastoid process (H8_)	H8_VESTIFUNCNAS	0.119	-0.7831	0.5023	0.005119	0.00125	0.005126	400	209582
Inguinal hernia, bilateral""	XI Diseases of the digestive system (K11_)	HERING_BILATERAL	0.8658	0.0443	0.262	0.00508	0.005327	0.005078	1515	190557
Inguinal hernia, unilateralk""	XI Diseases of the digestive system (K11_)	HERING_UNILATERAL	0.552	0.3077	0.5174	0.005081	0.006663	0.005078	377	190557
Hypotension due to drugs	IX Diseases of the circulatory system (I9_)	HYPOTE_DRUGS	0.1843	1.123	0.8458	0.005107	0.01039	0.005103	145	218647
Hypothyroidism, levothyroxin purchases""	Drug purchase endpoints	HYPOTHY_LEVOTHY	0.03057	-0.2101	0.0972	0.005142	0.004784	0.005298	26064	59912
Hypothyroidism and >3 levothyroxin purchases	IV Endocrine, nutritional and metabolic diseases (E4_)	HYPOTHY_PURCHASE	0.03057	-0.2101	0.0972	0.005142	0.004784	0.005298	26064	59912
Hypothyroidism, drug reimbursement""	IV Endocrine, nutritional and metabolic diseases (E4_)	HYPOTHY_REIMB	0.2316	-0.1764	0.1475	0.005275	0.005073	0.0053	7183	59893
Hypothyroidism (congenital or acquired)	Demonstration endpoints	HYPOTHYROIDISM	0.0277	-0.2126	0.0966	0.005136	0.004771	0.005297	26342	59827
Atrial fibrillation and flutter	IX Diseases of the circulatory system (I9_)	I9_AF	0.1411	-0.1568	0.1066	0.005112	0.004816	0.005167	22068	116926
Atrial fibrillation and flutter (no controls excluded)	IX Diseases of the circulatory system (I9_)	I9_AF_EXNONE	0.1261	-0.133	0.0869	0.005107	0.004816	0.00514	22068	196724
Atrial fibrillation and flutter with reimbursement	IX Diseases of the circulatory system (I9_)	I9_AF_REIMB	0.4964	-0.0908	0.1335	0.005157	0.00504	0.005167	10516	116926
Endovascular or surgical operations to intracerebral aneurysms	IX Diseases of the circulatory system (I9_)	I9_ANEUR	0.6968	-0.1508	0.3871	0.005082	0.004372	0.005085	649	203068
Endovascular or surgical operations to intracerebral aneurysms (no controls excluded)	IX Diseases of the circulatory system (I9_)	I9_ANEUR_EXNONE	0.6802	-0.1588	0.3854	0.005107	0.004372	0.005109	649	218143
Cerebral aneurysm, nonruptured""	IX Diseases of the circulatory system (I9_)	I9_ANEURYSM	0.7134	-0.1183	0.3221	0.005082	0.00457	0.005085	992	203068
Cerebral aneurysm, nonruptured" (no controls excluded)"	IX Diseases of the circulatory system (I9_)	I9_ANEURYSM_EXNONE	0.6979	-0.1247	0.3213	0.005107	0.00457	0.005109	992	217800
Angina pectoris	IX Diseases of the circulatory system (I9_)	I9_ANGINA	0.1411	-0.1432	0.0973	0.005086	0.004678	0.005125	18168	187840
Angina pectoris (no controls excluded)	IX Diseases of the circulatory system (I9_)	I9_ANGINA_EXNONE	0.07702	-0.1644	0.093	0.005107	0.004678	0.005146	18168	200624
Coronary angiopasty	IX Diseases of the circulatory system (I9_)	I9_ANGIO	0.1026	-0.2203	0.135	0.005084	0.004106	0.005125	7920	187840
Coronary angiopasty (no controls excluded)	IX Diseases of the circulatory system (I9_)	I9_ANGIO_EXNONE	0.02305	-0.2914	0.1282	0.005107	0.004106	0.005145	7920	210872
Aortic aneurysm	IX Diseases of the circulatory system (I9_)	I9_AORTANEUR	0.9634	-0.009	0.1965	0.005122	0.005161	0.005121	2825	206541
Aortic aneurysm (no controls excluded)	IX Diseases of the circulatory system (I9_)	I9_AORTANEUR_EXNONE	0.9718	0.007	0.1972	0.005107	0.005161	0.005106	2825	215967
Dissection of aorta	IX Diseases of the circulatory system (I9_)	I9_AORTDIS	0.8557	0.0863	0.475	0.005122	0.005332	0.005121	470	206541
Dissection of aorta (no controls excluded)	IX Diseases of the circulatory system (I9_)	I9_AORTDIS_EXNONE	0.8553	0.0866	0.4751	0.005107	0.005332	0.005106	470	218322
Arterial embolism and thrombosis	IX Diseases of the circulatory system (I9_)	I9_ARTEMBTHR	0.4819	-0.2541	0.3613	0.005116	0.003852	0.005121	789	206541
Arterial embolism and thrombosis (no controls excluded)	IX Diseases of the circulatory system (I9_)	I9_ARTEMBTHR_EXNONE	0.4886	-0.2506	0.3619	0.005107	0.003852	0.005111	789	218003
Arterial embolism and thrombosis of lower extremity artery	IX Diseases of the circulatory system (I9_)	I9_ARTEMBTHRLOW	0.1994	-0.5965	0.4649	0.005115	0.002206	0.005121	471	206541
Arterial embolism and thrombosis of lower extremity artery (no controls excluded)	IX Diseases of the circulatory system (I9_)	I9_ARTEMBTHRLOW_EXNONE	0.2043	-0.5921	0.4664	0.005107	0.002206	0.005113	471	218321
Other arterial embolism and thrombosis	IX Diseases of the circulatory system (I9_)	I9_ARTEMBTHRNAS	0.7884	-0.1463	0.5449	0.00512	0.004348	0.005121	345	206541
Other arterial embolism and thrombosis (no controls excluded)	IX Diseases of the circulatory system (I9_)	I9_ARTEMBTHRNAS_EXNONE	0.7967	-0.1408	0.5466	0.005107	0.004348	0.005108	345	218447
Other diseases of arteries and capillaries	IX Diseases of the circulatory system (I9_)	I9_ARTOTH	0.8394	0.0558	0.2755	0.005123	0.005322	0.005121	1357	206541
Other diseases of arteries and capillaries (no controls excluded)	IX Diseases of the circulatory system (I9_)	I9_ARTOTH_EXNONE	0.8391	0.056	0.2757	0.005107	0.005322	0.005106	1357	217435
Atherosclerosis, excluding cerebral, coronary and PAD""	IX Diseases of the circulatory system (I9_)	I9_ATHSCLE	0.1193	-0.2105	0.1351	0.005095	0.004286	0.005121	6599	206541
Atherosclerosis, excluding cerebral, coronary and PAD" (no controls excluded)"	IX Diseases of the circulatory system (I9_)	I9_ATHSCLE_EXNONE	0.1097	-0.2152	0.1346	0.005107	0.004286	0.005132	6599	212193
AV-block	IX Diseases of the circulatory system (I9_)	I9_AVBLOCK	0.2039	0.2659	0.2093	0.005167	0.006731	0.005143	2388	156711
AV-block (no controls excluded)	IX Diseases of the circulatory system (I9_)	I9_AVBLOCK_EXNONE	0.148	0.3004	0.2076	0.005107	0.006731	0.005089	2388	216404
Coronary artery bypass grafting	IX Diseases of the circulatory system (I9_)	I9_CABG	0.1739	-0.2115	0.1556	0.005109	0.004588	0.005125	5779	187840
Coronary artery bypass grafting (no controls excluded)	IX Diseases of the circulatory system (I9_)	I9_CABG_EXNONE	0.2252	-0.1817	0.1498	0.005107	0.004588	0.005121	5779	213013
Cardiac arrest	IX Diseases of the circulatory system (I9_)	I9_CARDARR	0.1319	-0.4755	0.3156	0.005148	0.00319	0.005167	1129	116926
Cardiac arrest (no controls excluded)	IX Diseases of the circulatory system (I9_)	I9_CARDARR_EXNONE	0.1875	-0.3992	0.3029	0.005107	0.00319	0.005117	1129	217663
Cardiomyopathies, Primary/intrinsic""	IX Diseases of the circulatory system (I9_)	I9_CARDMPRI	0.09437	0.3749	0.2241	0.005166	0.006741	0.005143	2221	156711
Cardiomyopathies, Primary/intrinsic" (no controls excluded)"	IX Diseases of the circulatory system (I9_)	I9_CARDMPRI_EXNONE	0.113	0.3469	0.2189	0.005107	0.006741	0.00509	2221	216571
Cardiomyopathy	IX Diseases of the circulatory system (I9_)	I9_CARDMYO	0.2251	0.2311	0.1905	0.005163	0.006133	0.005143	3100	156711
Cardiomyopathy (no controls excluded)	IX Diseases of the circulatory system (I9_)	I9_CARDMYO_EXNONE	0.2292	0.2242	0.1864	0.005107	0.006133	0.005092	3100	215692
Cardiomyopathy, Hypertrophic obstructive""	IX Diseases of the circulatory system (I9_)	I9_CARDMYOHYP	0.08079	-1.0394	0.5952	0.005133	6.891e-05	0.005143	313	156711
Cardiomyopathy, Hypertrophic obstructive" (no controls excluded)"	IX Diseases of the circulatory system (I9_)	I9_CARDMYOHYP_EXNONE	0.07861	-1.0141	0.5766	0.005107	6.891e-05	0.005114	313	218479
Cardiomyopathy, other and unspecified""	IX Diseases of the circulatory system (I9_)	I9_CARDMYOOTH	0.2181	-0.363	0.2947	0.005128	0.003272	0.005143	1276	156711
Cardiomyopathy, other and unspecified" (no controls excluded)"	IX Diseases of the circulatory system (I9_)	I9_CARDMYOOTH_EXNONE	0.1988	-0.3694	0.2874	0.005107	0.003272	0.005118	1276	217516
Cerebral atherosclerosis	IX Diseases of the circulatory system (I9_)	I9_CERATHER	0.8134	0.2378	1.0078	0.005085	0.006014	0.005085	104	203068
Cerebral atherosclerosis (no controls excluded)	IX Diseases of the circulatory system (I9_)	I9_CERATHER_EXNONE	0.8348	0.208	0.9972	0.005107	0.006014	0.005106	104	218688
Cerebral atherosclerosis	IX Diseases of the circulatory system (I9_)	I9_CEREBATHER	0.8348	0.208	0.9972	0.005107	0.006014	0.005106	104	218688
Other specified cerebrovascular diseases, other cerebrovascular disorders in diseases classified elsewhere""	IX Diseases of the circulatory system (I9_)	I9_CEREBDOTH	0.9342	0.0276	0.334	0.005086	0.005301	0.005085	911	203068
Other specified cerebrovascular diseases, other cerebrovascular disorders in diseases classified elsewhere" (no controls excluded)"	IX Diseases of the circulatory system (I9_)	I9_CEREBDOTH_EXNONE	0.9785	0.0089	0.331	0.005107	0.005301	0.005106	911	217881
Cerebrovascular diseases	IX Diseases of the circulatory system (I9_)	I9_CEREBVASC	0.5821	0.0487	0.0885	0.005107	0.005396	0.005085	15724	203068
Major coronary heart disease event	IX Diseases of the circulatory system (I9_)	I9_CHD	0.1687	-0.1252	0.091	0.005107	0.004847	0.005134	21012	197780
Conduction disorders	IX Diseases of the circulatory system (I9_)	I9_CONDUCTIO	0.2711	0.1719	0.1562	0.00517	0.006132	0.005143	4416	156711
Conduction disorders (no controls excluded)	IX Diseases of the circulatory system (I9_)	I9_CONDUCTIO_EXNONE	0.1947	0.2006	0.1547	0.005107	0.006132	0.005086	4416	214376
Coronary atherosclerosis	IX Diseases of the circulatory system (I9_)	I9_CORATHER	0.5995	-0.046	0.0876	0.005127	0.005136	0.005125	23363	187840
Coronary atherosclerosis (no controls excluded)	IX Diseases of the circulatory system (I9_)	I9_CORATHER_EXNONE	0.5031	-0.0579	0.0865	0.005107	0.005136	0.005103	23363	195429
Cardiovascular diseases	IX Diseases of the circulatory system (I9_)	I9_CVD	0.4207	-0.044	0.0546	0.005107	0.005067	0.005148	111108	107684
Hard cardiovascular diseases	Cardiometabolic endpoints	I9_CVD_HARD	0.1029	-0.1254	0.0769	0.005107	0.004848	0.005147	29350	189442
Diseases of veins, lymphatic vessels and lymph nodes, not elsewhere classified""	IX Diseases of the circulatory system (I9_)	I9_DISVEINLYMPH	0.6133	-0.0369	0.0731	0.005107	0.005032	0.005118	28764	190028
Diseases of arteries, arterioles and capillaries""	IX Diseases of the circulatory system (I9_)	I9_DOAAC	0.4767	-0.0704	0.099	0.005107	0.004864	0.005121	12251	206541
DVT of lower extremities and pulmonary embolism	IX Diseases of the circulatory system (I9_)	I9_DVTANDPULM	0.4238	-0.0961	0.1201	0.005107	0.004667	0.005124	7988	210804
Dronedarone medication	IX Diseases of the circulatory system (I9_)	I9_E_DRONE	0.2453	0.5602	0.4822	0.005152	0.008255	0.005143	424	156711
Dronedarone medication (no controls excluded)	IX Diseases of the circulatory system (I9_)	I9_E_DRONE_EXNONE	0.2252	0.5816	0.4796	0.005107	0.008255	0.005101	424	218368
Endocarditis	IX Diseases of the circulatory system (I9_)	I9_ENDOCARD	0.8517	-0.0893	0.4777	0.005142	0.004592	0.005143	453	156711
Endocarditis (no controls excluded)	IX Diseases of the circulatory system (I9_)	I9_ENDOCARD_EXNONE	0.8126	-0.1114	0.4699	0.005107	0.004592	0.005108	453	218339
Heart failure,strict""	IX Diseases of the circulatory system (I9_)	I9_HEARTFAIL	0.5672	0.0574	0.1004	0.005133	0.005499	0.005108	13087	195091
All-cause Heart Failure	IX Diseases of the circulatory system (I9_)	I9_HEARTFAIL_ALLCAUSE	0.66	-0.0345	0.0784	0.005111	0.005139	0.005108	23397	194811
Heart failure and antihypertensive medication	Cardiometabolic endpoints	I9_HEARTFAIL_AND_ANTIHYPERT	0.1816	-0.1339	0.1002	0.005218	0.005186	0.005224	22113	111505
	Cardiometabolic endpoints	I9_HEARTFAIL_AND_CHD	0.9331	0.0108	0.1283	0.005155	0.00562	0.005134	8876	197780
Heart failure and hypertrophic cardiomyopathy	Cardiometabolic endpoints	I9_HEARTFAIL_AND_HYPERTCARDIOM	0.2546	-0.6723	0.5901	0.005108	0.001716	0.005113	304	218236
Heart failure and bmi 25plus	Cardiometabolic endpoints	I9_HEARTFAIL_AND_OVERWEIGHT	0.5925	-0.0418	0.0781	0.005107	0.005095	0.005108	23701	195091
Heart failure,strict" (no controls excluded)"	IX Diseases of the circulatory system (I9_)	I9_HEARTFAIL_EXNONE	0.5001	0.0672	0.0996	0.005107	0.005499	0.005082	13087	205705
Heart failure, not strict""	IX Diseases of the circulatory system (I9_)	I9_HEARTFAIL_NS	0.5925	-0.0418	0.0781	0.005107	0.005095	0.005108	23701	195091
Hypertensive diseases	IX Diseases of the circulatory system (I9_)	I9_HYPERTENSION	0.002761	-0.193	0.0645	0.005107	0.004793	0.005215	55955	162837
Hypertrophic cardiomyopathy	IX Diseases of the circulatory system (I9_)	I9_HYPERTROCARDMYOP	0.2932	-0.4559	0.4337	0.005107	0.002737	0.005113	556	218236
Hypotension	IX Diseases of the circulatory system (I9_)	I9_HYPOTE	0.8032	0.059	0.2368	0.005107	0.005406	0.005105	1857	216463
Hypotension (no controls excluded)	IX Diseases of the circulatory system (I9_)	I9_HYPOTE_EXNONE	0.7978	0.0608	0.2371	0.005107	0.005406	0.005104	1857	216935
Hypertension	IX Diseases of the circulatory system (I9_)	I9_HYPTENS	0.002864	-0.1924	0.0645	0.005107	0.004795	0.005215	55917	162837
Hypertension (no controls excluded)	IX Diseases of the circulatory system (I9_)	I9_HYPTENS_EXNONE	0.002914	-0.1921	0.0645	0.005107	0.004795	0.005214	55917	162875
Secondary hypertension	IX Diseases of the circulatory system (I9_)	I9_HYPTENSEC	0.6578	0.123	0.2778	0.00522	0.005822	0.005215	1310	162837
Secondary hypertension (no controls excluded)	IX Diseases of the circulatory system (I9_)	I9_HYPTENSEC_EXNONE	0.5411	0.1722	0.2817	0.005107	0.005822	0.005103	1310	217482
Hypertension, essential""	IX Diseases of the circulatory system (I9_)	I9_HYPTENSESS	0.009347	-0.1796	0.0691	0.005136	0.004838	0.005215	42857	162837
Hypertension, essential" (no controls excluded)"	IX Diseases of the circulatory system (I9_)	I9_HYPTENSESS_EXNONE	0.02071	-0.1534	0.0663	0.005107	0.004838	0.005172	42857	175935
Hypertensive Heart Disease	IX Diseases of the circulatory system (I9_)	I9_HYPTENSHD	0.4068	-0.1428	0.1721	0.005204	0.004776	0.005215	3938	162837
Hypertensive Heart Disease (no controls excluded)	IX Diseases of the circulatory system (I9_)	I9_HYPTENSHD_EXNONE	0.5959	-0.0889	0.1677	0.005107	0.004776	0.005113	3938	214854
Hypertensive heart and/or renal disease	IX Diseases of the circulatory system (I9_)	I9_HYPTENSHR	0.3381	-0.1569	0.1638	0.005202	0.004722	0.005215	4363	162837
Hypertensive heart and/or renal disease (no controls excluded)	IX Diseases of the circulatory system (I9_)	I9_HYPTENSHR_EXNONE	0.5311	-0.0998	0.1593	0.005107	0.004722	0.005115	4363	214429
Hypertension complicating pregnancy, childbirth, and the puerperium""	IX Diseases of the circulatory system (I9_)	I9_HYPTENSPREG	0.1597	-0.1721	0.1224	0.005186	0.004454	0.005234	7686	115893
Hypertension, Pulmonary Arterial""	IX Diseases of the circulatory system (I9_)	I9_HYPTENSPUL	0.2873	-0.9204	0.8649	0.005211	0.0005961	0.005215	125	162837
Hypertension, Pulmonary Arterial" (no controls excluded)"	IX Diseases of the circulatory system (I9_)	I9_HYPTENSPUL_EXNONE	0.303	-0.9131	0.8864	0.005107	0.0005961	0.005109	125	218667
Hypertensive Renal Disease	IX Diseases of the circulatory system (I9_)	I9_HYPTENSRD	0.5153	-0.2931	0.4505	0.005211	0.00398	0.005215	468	162837
Hypertensive Renal Disease (no controls excluded)	IX Diseases of the circulatory system (I9_)	I9_HYPTENSRD_EXNONE	0.6003	-0.2422	0.4622	0.005107	0.00398	0.005109	468	218324
Intracerebral haemmorrhage	IX Diseases of the circulatory system (I9_)	I9_ICH	0.4433	-0.1904	0.2484	0.005106	0.004248	0.005113	1687	201146
Intracerebral haemmorrhage (no controls excluded)	IX Diseases of the circulatory system (I9_)	I9_ICH_EXNONE	0.4473	-0.188	0.2475	0.005107	0.004248	0.005114	1687	217105
Ischaemic heart disease, wide definition""	IX Diseases of the circulatory system (I9_)	I9_IHD	0.3229	-0.0764	0.0773	0.005107	0.005014	0.005123	31640	187152
Nontraumatic intracranial haemmorrhage	IX Diseases of the circulatory system (I9_)	I9_INTRACRA	0.6685	0.0834	0.1948	0.00509	0.005515	0.005085	2794	203068
Nontraumatic intracranial haemmorrhage (no controls excluded)	IX Diseases of the circulatory system (I9_)	I9_INTRACRA_EXNONE	0.7298	0.0666	0.1927	0.005107	0.005515	0.005102	2794	215998
Ischemic heart diseases	IX Diseases of the circulatory system (I9_)	I9_ISCHHEART	0.3115	-0.0785	0.0776	0.005107	0.004995	0.005125	30952	187840
Death due to cardiac causes	IX Diseases of the circulatory system (I9_)	I9_K_CARDIAC	0.3651	-0.1221	0.1348	0.005107	0.004496	0.005129	7563	211229
Left bundle-branch block	IX Diseases of the circulatory system (I9_)	I9_LBBB	0.4862	0.2535	0.364	0.00515	0.006452	0.005143	775	156711
Left bundle-branch block (no controls excluded)	IX Diseases of the circulatory system (I9_)	I9_LBBB_EXNONE	0.4922	0.2487	0.3621	0.005107	0.006452	0.005102	775	218017
Nonspesific lymphadenitis	IX Diseases of the circulatory system (I9_)	I9_LYMPHADE	0.8908	0.0427	0.3113	0.00512	0.00547	0.005118	1009	190028
Nonspesific lymphadenitis (no controls excluded)	IX Diseases of the circulatory system (I9_)	I9_LYMPHADE_EXNONE	0.8741	0.0495	0.3124	0.005107	0.00547	0.005105	1009	217783
Other noninfective disordersof lymphatic vessels and lymph nodes	IX Diseases of the circulatory system (I9_)	I9_LYMPHOTH	0.6596	-0.2203	0.5	0.005116	0.004049	0.005118	399	190028
Other noninfective disordersof lymphatic vessels and lymph nodes (no controls excluded)	IX Diseases of the circulatory system (I9_)	I9_LYMPHOTH_EXNONE	0.6752	-0.2107	0.5028	0.005107	0.004049	0.005109	399	218393
Myocardial infarction	IX Diseases of the circulatory system (I9_)	I9_MI	0.5833	-0.0595	0.1085	0.005121	0.005053	0.005125	12801	187840
Complications following myocardial infarction	IX Diseases of the circulatory system (I9_)	I9_MI_COMPLICATIONS	0.9703	-0.0371	0.9958	0.005125	0.004673	0.005125	107	187840
Complications following myocardial infarction (no controls excluded)	IX Diseases of the circulatory system (I9_)	I9_MI_COMPLICATIONS_EXNONE	0.9998	-0.0003	1.0116	0.005107	0.004673	0.005107	107	218685
Myocardial infarction (no controls excluded)	IX Diseases of the circulatory system (I9_)	I9_MI_EXNONE	0.632	-0.0512	0.1069	0.005107	0.005053	0.00511	12801	205991
Myocardial infarction, strict""	IX Diseases of the circulatory system (I9_)	I9_MI_STRICT	0.6509	-0.0512	0.1132	0.00512	0.00504	0.005125	11622	187840
Myocardial infarction, strict" (no controls excluded)"	IX Diseases of the circulatory system (I9_)	I9_MI_STRICT_EXNONE	0.6432	-0.0514	0.111	0.005107	0.00504	0.005111	11622	207170
Myocarditis	IX Diseases of the circulatory system (I9_)	I9_MYOCARD	0.594	0.1878	0.3524	0.005173	0.006031	0.005167	829	116926
Myocarditis (no controls excluded)	IX Diseases of the circulatory system (I9_)	I9_MYOCARD_EXNONE	0.5775	0.1954	0.3507	0.005107	0.006031	0.005103	829	217963
Non-ischemic cardiomyopathy	IX Diseases of the circulatory system (I9_)	I9_NONISCHCARDMYOP	0.1066	-0.1649	0.1022	0.005123	0.0046	0.005157	11400	175752
Nonischemic cardiomyopathy	IX Diseases of the circulatory system (I9_)	I9_NONISCHCARDMYOP_STRICT	0.191	0.4409	0.3372	0.005125	0.007315	0.005114	906	185961
Non-rheumatic valve diseases	IX Diseases of the circulatory system (I9_)	I9_NONRHEVALV	0.2588	-0.1266	0.1121	0.005114	0.00467	0.005143	10235	156711
Non-rheumatic valve diseases (no controls excluded)	IX Diseases of the circulatory system (I9_)	I9_NONRHEVALV_EXNONE	0.1859	-0.1397	0.1056	0.005107	0.00467	0.005128	10235	208557
Other CVD	IX Diseases of the circulatory system (I9_)	I9_OTH	0.883	0.031	0.2106	0.005107	0.005294	0.005105	2329	216463
Other aneurysm	IX Diseases of the circulatory system (I9_)	I9_OTHANEUR	0.3124	0.4023	0.3983	0.005128	0.007219	0.005121	631	206541
Other aneurysm (no controls excluded)	IX Diseases of the circulatory system (I9_)	I9_OTHANEUR_EXNONE	0.3059	0.4088	0.3993	0.005107	0.007219	0.005101	631	218161
Other arrhytmias	IX Diseases of the circulatory system (I9_)	I9_OTHARR	0.4264	0.076	0.0956	0.005179	0.005596	0.005143	13250	156711
Other arrhytmias (no controls excluded)	IX Diseases of the circulatory system (I9_)	I9_OTHARR_EXNONE	0.3223	0.0921	0.093	0.005107	0.005596	0.005075	13250	205542
Other heart diseases	IX Diseases of the circulatory system (I9_)	I9_OTHHEART	0.3331	-0.0535	0.0553	0.005107	0.005015	0.005143	62081	156711
Other or ill-defined heart diseases	IX Diseases of the circulatory system (I9_)	I9_OTHILLHEART	0.2947	0.3958	0.3776	0.005152	0.007048	0.005143	713	156711
Other or ill-defined heart diseases (no controls excluded)	IX Diseases of the circulatory system (I9_)	I9_OTHILLHEART_EXNONE	0.307	0.3828	0.3747	0.005107	0.007048	0.005101	713	218079
Other intracranial haemorrhages	IX Diseases of the circulatory system (I9_)	I9_OTHINTRACRA	0.5128	-0.3676	0.5616	0.005082	0.003246	0.005085	331	203068
Other intracranial haemorrhages (no controls excluded)	IX Diseases of the circulatory system (I9_)	I9_OTHINTRACRA_EXNONE	0.4912	-0.3789	0.5505	0.005107	0.003246	0.00511	331	218461
Other other unspecified disorders of the circulatory system	IX Diseases of the circulatory system (I9_)	I9_OTHOTH	0.784	-0.1221	0.4454	0.005104	0.004648	0.005105	494	216463
Other other unspecified disorders of the circulatory system (no controls excluded)	IX Diseases of the circulatory system (I9_)	I9_OTHOTH_EXNONE	0.7848	-0.1216	0.4454	0.005107	0.004648	0.005108	494	218298
Other peripheral vascular diseases	IX Diseases of the circulatory system (I9_)	I9_OTHPER	0.9747	0.0098	0.3103	0.005122	0.0053	0.005121	1037	206541
Other peripheral vascular diseases (no controls excluded)	IX Diseases of the circulatory system (I9_)	I9_OTHPER_EXNONE	0.9637	0.0141	0.3107	0.005107	0.0053	0.005106	1037	217755
Peripheral artery disease	IX Diseases of the circulatory system (I9_)	I9_PAD	0.1067	-0.2098	0.1301	0.005092	0.004238	0.005121	7098	206541
Peripheral artery disease (no controls excluded)	IX Diseases of the circulatory system (I9_)	I9_PAD_EXNONE	0.08486	-0.2227	0.1292	0.005107	0.004238	0.005136	7098	211694
Paroxysmal tachycardia	IX Diseases of the circulatory system (I9_)	I9_PAROXTAC	0.6877	0.0615	0.153	0.005178	0.005452	0.005167	4787	116926
Paroxysmal tachycardia (no controls excluded)	IX Diseases of the circulatory system (I9_)	I9_PAROXTAC_EXNONE	0.6328	0.0708	0.1481	0.005107	0.005452	0.005099	4787	214005
Other diseases of pericardium	IX Diseases of the circulatory system (I9_)	I9_PERICAOTH	0.07237	-0.82	0.4564	0.005131	0.001072	0.005143	472	156711
Other diseases of pericardium (no controls excluded)	IX Diseases of the circulatory system (I9_)	I9_PERICAOTH_EXNONE	0.07087	-0.8186	0.4532	0.005107	0.001072	0.005116	472	218320
Pericarditis	IX Diseases of the circulatory system (I9_)	I9_PERICARD	0.6793	-0.1901	0.4599	0.00514	0.004132	0.005143	484	156711
Pericarditis (no controls excluded)	IX Diseases of the circulatory system (I9_)	I9_PERICARD_EXNONE	0.6772	-0.1905	0.4576	0.005107	0.004132	0.005109	484	218308
Peripheral artery operations in Hilmo	IX Diseases of the circulatory system (I9_)	I9_PERIPH	0.681	-0.1037	0.2522	0.005118	0.004706	0.005121	1645	206541
Peripheral artery operations in Hilmo (no controls excluded)	IX Diseases of the circulatory system (I9_)	I9_PERIPH_EXNONE	0.6732	-0.106	0.2513	0.005107	0.004706	0.00511	1645	217147
Phlebitis and thrombophlebitis (not including DVT)	IX Diseases of the circulatory system (I9_)	I9_PHLETHROM	0.2812	-0.1951	0.1811	0.005101	0.004118	0.005118	3277	190028
Phlebitis and thrombophlebitis (not including DVT) (no controls excluded)	IX Diseases of the circulatory system (I9_)	I9_PHLETHROM_EXNONE	0.2915	-0.1908	0.1809	0.005107	0.004118	0.005122	3277	215515
DVT of lower extremities	IX Diseases of the circulatory system (I9_)	I9_PHLETHROMBDVTLOW	0.4346	-0.1223	0.1565	0.005104	0.004531	0.005118	4576	190028
DVT of lower extremities (no controls excluded)	IX Diseases of the circulatory system (I9_)	I9_PHLETHROMBDVTLOW_EXNONE	0.4629	-0.1148	0.1563	0.005107	0.004531	0.005119	4576	214216
Status post-ami	IX Diseases of the circulatory system (I9_)	I9_POSTAMI	0.4433	0.2156	0.2812	0.005132	0.006023	0.005125	1434	187840
Status post-ami (no controls excluded)	IX Diseases of the circulatory system (I9_)	I9_POSTAMI_EXNONE	0.4312	0.2187	0.2778	0.005107	0.006023	0.005101	1434	217358
Progressive vascular leukoencephalopathy	IX Diseases of the circulatory system (I9_)	I9_PROGVASC	0.8785	0.0949	0.6205	0.005085	0.005556	0.005085	270	203068
Progressive vascular leukoencephalopathy (no controls excluded)	IX Diseases of the circulatory system (I9_)	I9_PROGVASC_EXNONE	0.9227	0.0592	0.6095	0.005107	0.005556	0.005106	270	218522
Pulmonary embolism	IX Diseases of the circulatory system (I9_)	I9_PULMEMB	0.9924	0.0015	0.1605	0.005107	0.005131	0.005107	4185	214228
Pulmonary embolism (no controls excluded)	IX Diseases of the circulatory system (I9_)	I9_PULMEMB_EXNONE	0.9985	-0.0003	0.161	0.005107	0.005131	0.005106	4185	214607
Pulmonary heart disease, diseases of pulmonary circulation""	IX Diseases of the circulatory system (I9_)	I9_PULMHEART	0.961	-0.0075	0.1543	0.005107	0.005101	0.005107	4564	214228
Other pulmonary heart/vessel disease	IX Diseases of the circulatory system (I9_)	I9_PULMOTHHD	0.5138	-0.2955	0.4527	0.005104	0.003667	0.005107	493	214228
Other pulmonary heart/vessel disease (no controls excluded)	IX Diseases of the circulatory system (I9_)	I9_PULMOTHHD_EXNONE	0.5001	-0.3037	0.4503	0.005107	0.003667	0.00511	493	218299
Portal vein thrombosis	IX Diseases of the circulatory system (I9_)	I9_PVT	0.6635	-0.3531	0.8116	0.005117	0.003289	0.005118	155	190028
Portal vein thrombosis (no controls excluded)	IX Diseases of the circulatory system (I9_)	I9_PVT_EXNONE	0.6679	-0.3494	0.8144	0.005107	0.003289	0.005108	155	218637
Right bundle-branch block	IX Diseases of the circulatory system (I9_)	I9_RBBB	0.1614	0.6962	0.4972	0.005152	0.008642	0.005143	405	156711
Right bundle-branch block (no controls excluded)	IX Diseases of the circulatory system (I9_)	I9_RBBB_EXNONE	0.1585	0.7013	0.4974	0.005107	0.008642	0.0051	405	218387
Emergency coronary revascularization (for ACS) (no controls excluded)	IX Diseases of the circulatory system (I9_)	I9_REVACS_EXNONE	0.02951	-0.2442	0.1122	0.005107	0.004428	0.005147	12271	206521
Coronary revascularization (ANGIO or CABG)	IX Diseases of the circulatory system (I9_)	I9_REVASC	0.08213	-0.2044	0.1176	0.005083	0.004428	0.005125	12271	187840
Coronary revascularization (ANGIO or CABG) (no controls excluded)	IX Diseases of the circulatory system (I9_)	I9_REVASC_EXNONE	0.02951	-0.2442	0.1122	0.005107	0.004428	0.005147	12271	206521
Rheumatic fever incl heart disease	IX Diseases of the circulatory system (I9_)	I9_RHEUFEV	0.7764	-0.1197	0.4213	0.005107	0.004496	0.005109	573	218219
Rheumatic valve diseases	IX Diseases of the circulatory system (I9_)	I9_RHEUVALV	0.593	0.2696	0.5045	0.005111	0.006339	0.005109	404	218219
Rheumatic valve diseases (no controls excluded)	IX Diseases of the circulatory system (I9_)	I9_RHEUVALV_EXNONE	0.5912	0.2711	0.5048	0.005107	0.006339	0.005105	404	218388
Subarachnoid haemmorrhage	IX Diseases of the circulatory system (I9_)	I9_SAH	0.3321	0.2674	0.2757	0.005113	0.006568	0.005103	1338	201230
Subarachnoid haemmorrhage (no controls excluded)	IX Diseases of the circulatory system (I9_)	I9_SAH_EXNONE	0.3361	0.2644	0.2749	0.005107	0.006568	0.005098	1338	217454
Aneurysms, operations, SAH""	IX Diseases of the circulatory system (I9_)	I9_SAHANEUR	0.7184	0.0801	0.2222	0.005089	0.005552	0.005085	2127	203068
Aneurysms, operations, SAH" (no controls excluded)"	IX Diseases of the circulatory system (I9_)	I9_SAHANEUR_EXNONE	0.7634	0.0665	0.2209	0.005107	0.005552	0.005103	2127	216665
Secondary right heart disease	IX Diseases of the circulatory system (I9_)	I9_SECONDRIGHT	0.3376	-0.4622	0.482	0.005103	0.002859	0.005107	428	214228
Secondary right heart disease (no controls excluded)	IX Diseases of the circulatory system (I9_)	I9_SECONDRIGHT_EXNONE	0.3304	-0.4672	0.48	0.005107	0.002859	0.005111	428	218364
Sequelae of cerebrovascular disease	IX Diseases of the circulatory system (I9_)	I9_SEQULAE	0.3823	0.1336	0.153	0.005102	0.005879	0.005085	4638	203068
Sequelae of cerebrovascular disease (no controls excluded)	IX Diseases of the circulatory system (I9_)	I9_SEQULAE_EXNONE	0.3997	0.1279	0.1519	0.005107	0.005879	0.00509	4638	214154
Occlusion and stenosis of arteries, not leading to stroke""	IX Diseases of the circulatory system (I9_)	I9_STENOSIS	0.9219	0.0728	0.7428	0.005085	0.005405	0.005085	185	203068
Occlusion and stenosis of arteries, not leading to stroke" (no controls excluded)"	IX Diseases of the circulatory system (I9_)	I9_STENOSIS_EXNONE	0.9401	0.0554	0.7371	0.005107	0.005405	0.005107	185	218607
Stroke, excluding SAH""	IX Diseases of the circulatory system (I9_)	I9_STR	0.6253	-0.0493	0.101	0.005106	0.004989	0.005113	11734	201150
Ischaemic Stroke, excluding all haemorrhages""	IX Diseases of the circulatory system (I9_)	I9_STR_EXH	0.8033	-0.0263	0.1057	0.005108	0.005101	0.005109	10551	202223
Ischaemic Stroke, excluding all haemorrhages" (no controls excluded)"	IX Diseases of the circulatory system (I9_)	I9_STR_EXH_EXNONE	0.8423	-0.021	0.1055	0.005107	0.005101	0.005107	10551	208241
Stroke, excluding SAH" (no controls excluded)"	IX Diseases of the circulatory system (I9_)	I9_STR_EXNONE	0.655	-0.045	0.1007	0.005107	0.004989	0.005114	11734	207058
Stroke, including SAH""	IX Diseases of the circulatory system (I9_)	I9_STR_SAH	0.8693	-0.0161	0.0978	0.005105	0.005129	0.005103	12632	200315
Stroke, including SAH" (no controls excluded)"	IX Diseases of the circulatory system (I9_)	I9_STR_SAH_EXNONE	0.8938	-0.013	0.0974	0.005107	0.005129	0.005106	12632	206160
Nonpyogenic thrombosis of intracranial venous system	IX Diseases of the circulatory system (I9_)	I9_THROMBICV	0.01378	2.5924	1.0526	0.005092	0.01852	0.005085	108	203068
Nonpyogenic thrombosis of intracranial venous system (no controls excluded)	IX Diseases of the circulatory system (I9_)	I9_THROMBICV_EXNONE	0.01392	2.5832	1.0504	0.005107	0.01852	0.0051	108	218684
Other embolism and thrombosis	IX Diseases of the circulatory system (I9_)	I9_THROMBOTH	0.4752	-0.1657	0.2321	0.00511	0.00433	0.005118	1919	190028
Other embolism and thrombosis (no controls excluded)	IX Diseases of the circulatory system (I9_)	I9_THROMBOTH_EXNONE	0.48	-0.1637	0.2318	0.005107	0.00433	0.005114	1919	216873
Transient ischemic attack	IX Diseases of the circulatory system (I9_)	I9_TIA	0.884	-0.0165	0.113	0.005112	0.005178	0.005109	8835	202223
Unstable angina pectoris	IX Diseases of the circulatory system (I9_)	I9_UAP	0.1637	-0.1953	0.1402	0.005118	0.004546	0.005138	7058	197630
Unstable angina pectoris (no controls excluded)	IX Diseases of the circulatory system (I9_)	I9_UAP_EXNONE	0.1929	-0.1726	0.1326	0.005107	0.004546	0.005126	7058	211734
Valvular operations	IX Diseases of the circulatory system (I9_)	I9_VALVES	0.6385	-0.0308	0.0656	0.005117	0.005	0.005143	36155	156711
Valvular operations (no controls excluded)	IX Diseases of the circulatory system (I9_)	I9_VALVES_EXNONE	0.4267	-0.0499	0.0627	0.005107	0.005	0.005128	36155	182637
Varicose veins	IX Diseases of the circulatory system (I9_)	I9_VARICVE	0.786	0.0253	0.0932	0.005141	0.005393	0.005118	17027	190028
Varicose veins (no controls excluded)	IX Diseases of the circulatory system (I9_)	I9_VARICVE_EXNONE	0.693	0.0366	0.0928	0.005107	0.005393	0.005083	17027	201765
Oesophageal varices	IX Diseases of the circulatory system (I9_)	I9_VARICVEOES	0.5649	0.2646	0.4597	0.005121	0.006351	0.005118	485	190028
Oesophageal varices (no controls excluded)	IX Diseases of the circulatory system (I9_)	I9_VARICVEOES_EXNONE	0.5555	0.2716	0.4606	0.005107	0.006351	0.005104	485	218307
Varicose veins of other sites	IX Diseases of the circulatory system (I9_)	I9_VARICVESOTH	0.4792	-0.2154	0.3044	0.005112	0.004091	0.005118	1076	190028
Varicose veins of other sites (no controls excluded)	IX Diseases of the circulatory system (I9_)	I9_VARICVESOTH_EXNONE	0.4931	-0.2094	0.3055	0.005107	0.004091	0.005112	1076	217716
Vascular dementia	IX Diseases of the circulatory system (I9_)	I9_VASCDEM	0.6941	0.1431	0.3638	0.005094	0.005579	0.005092	859	211300
Vascular diseases of the intestine	IX Diseases of the circulatory system (I9_)	I9_VASCINT	0.6969	0.1879	0.4824	0.005124	0.006374	0.005121	415	206541
Vascular syndromes of brain in cerebrovascular disorders	IX Diseases of the circulatory system (I9_)	I9_VASCSYND	0.4033	-0.3389	0.4055	0.005093	0.003636	0.005097	591	210801
Other disorders of veins	IX Diseases of the circulatory system (I9_)	I9_VEINSOTH	0.583	-0.0755	0.1374	0.005109	0.004818	0.005118	6073	190028
Other disorders of veins (no controls excluded)	IX Diseases of the circulatory system (I9_)	I9_VEINSOTH_EXNONE	0.6495	-0.0621	0.1367	0.005107	0.004818	0.005115	6073	212719
Valvular heart disease including rheumatic fever	IX Diseases of the circulatory system (I9_)	I9_VHD	0.7103	-0.0239	0.0644	0.005122	0.005034	0.005143	38209	156711
Valvular heart disease including rheumatic fever (no controls excluded)	IX Diseases of the circulatory system (I9_)	I9_VHD_EXNONE	0.5127	-0.0402	0.0615	0.005107	0.005034	0.005122	38209	180583
Venous thromboembolism	IX Diseases of the circulatory system (I9_)	I9_VTE	0.1629	-0.1573	0.1127	0.005107	0.004387	0.005138	9176	209616
Interstitial lung disease	Interstitial lung disease endpoints	ILD	0.4865	-0.1573	0.2261	0.005161	0.004608	0.005167	1969	196986
Interstitial lung disease endpoints	Interstitial lung disease endpoints	ILD_ENDPOINTS	0.06278	-0.141	0.0758	0.005107	0.004567	0.005167	21806	196986
ILD-related respiratory insufficiency	Interstitial lung disease endpoints	ILD_INSUFFICIENCY	0.7087	-0.1215	0.3252	0.005164	0.004646	0.005167	934	196986
ILD related to systemic autoimmune disease	Interstitial lung disease endpoints	ILD_SYST_AUTO	0.9062	-0.058	0.4924	0.005166	0.00488	0.005167	411	196986
All influenza (not pneumonia)	Asthma and related endpoints	INFLUENZA	0.4385	-0.152	0.1962	0.005099	0.004377	0.00511	2676	188868
Invasive ventilation	Comorbidities of COPD	INV_VENT	0.7855	0.1103	0.4051	0.005107	0.005591	0.005106	625	217231
Idiopathic pulmonary fibrosis	Interstitial lung disease endpoints	IPF	0.5066	-0.2069	0.3115	0.005163	0.004442	0.005167	1028	196986
Abscess of lung	X Diseases of the respiratory system (J10_)	J10_ABSCLUNGPNEUMO	0.0739	1.3886	0.777	0.005107	0.01176	0.005102	170	218125
Unspecified acute lower respiratory infection	X Diseases of the respiratory system (J10_)	J10_ACUTELOWERNAS	0.7839	0.0584	0.2129	0.005088	0.005345	0.005085	2272	208689
Acute upper respiratory infections of multiple and unspecified sites	X Diseases of the respiratory system (J10_)	J10_ACUTEUPPERINFEC	0.7353	0.0281	0.0832	0.005064	0.005064	0.005064	17920	182945
Adult respiratory distress syndrome	X Diseases of the respiratory system (J10_)	J10_ARDS	0.3076	0.7942	0.7783	0.005116	0.009091	0.005113	165	216363
Pneumoconiosis due to asbestos and other mineral fibres	X Diseases of the respiratory system (J10_)	J10_ASBESTPNEUMOC	0.2299	0.7962	0.6632	0.005084	0.008911	0.00508	235	216866
Asthma	X Diseases of the respiratory system (J10_)	J10_ASTHMA	0.7541	-0.0258	0.0823	0.005113	0.004946	0.005139	20629	135449
Asthma (more controls excluded)	X Diseases of the respiratory system (J10_)	J10_ASTHMA_EXMORE	0.7497	-0.0264	0.0827	0.005125	0.004946	0.005153	20629	131051
Asthma, including avohilmo""	X Diseases of the respiratory system (J10_)	J10_ASTHMA_INCLAVO	0.8323	-0.0163	0.0768	0.005107	0.005039	0.005115	22244	196548
Asthma (only as main-diagnosis)	X Diseases of the respiratory system (J10_)	J10_ASTHMA_MAIN	0.824	-0.0195	0.0877	0.00512	0.004974	0.005139	17438	135449
Asthma (only as main-diagnosis) (more controls excluded)	X Diseases of the respiratory system (J10_)	J10_ASTHMA_MAIN_EXMORE	0.8235	-0.0196	0.0878	0.005132	0.004974	0.005153	17438	131051
Asthma/COPD (KELA code 203)	X Diseases of the respiratory system (J10_)	J10_ASTHMACOPDKELA	0.6364	0.0379	0.0802	0.005075	0.005214	0.005059	21444	186723
Bronchitis, not specified as acute or chronic""	X Diseases of the respiratory system (J10_)	J10_BRONCH	0.06714	0.4687	0.256	0.005079	0.007526	0.005059	1533	186723
Bronchiectasis	X Diseases of the respiratory system (J10_)	J10_BRONCHIECTASIS	0.5879	-0.1612	0.2974	0.005056	0.004522	0.005059	1107	186723
Acute bronchiolitis	X Diseases of the respiratory system (J10_)	J10_BRONCHIOLITIS	0.6016	0.1752	0.3356	0.005088	0.005651	0.005085	976	208689
Acute bronchitis	X Diseases of the respiratory system (J10_)	J10_BRONCHITIS	0.2343	0.1439	0.121	0.005107	0.005715	0.005085	7338	208689
Unspecified chronic bronchitis	X Diseases of the respiratory system (J10_)	J10_BRONCHNAS	0.09374	0.7908	0.4719	0.005069	0.008932	0.005059	459	186723
Respiratory conditions due to inhalation of chemicals, gases, fumes and vapours""	X Diseases of the respiratory system (J10_)	J10_CHEMGASRESP	0.7595	-0.2651	0.8662	0.00508	0.003983	0.00508	127	216866
Chronic laryngitis and laryngotracheitis	X Diseases of the respiratory system (J10_)	J10_CHRONLARYNGITIS	0.8644	-0.0375	0.2196	0.005113	0.004974	0.005114	2138	167849
Chronic rhinitsi, nasopharyngitis and pharyngitis""	X Diseases of the respiratory system (J10_)	J10_CHRONRHINITIS	0.1771	0.1896	0.1405	0.005144	0.00608	0.005114	5355	167849
Chronic sinusitis	X Diseases of the respiratory system (J10_)	J10_CHRONSINUSITIS	0.2192	-0.1415	0.1152	0.005087	0.004542	0.005114	8524	167849
Chronic diseases of tonsils and adenoids	X Diseases of the respiratory system (J10_)	J10_CHRONTONSADEN	0.3501	-0.0715	0.0765	0.005081	0.004851	0.005114	24463	167849
Acute nasopharyngitis(common cold)	X Diseases of the respiratory system (J10_)	J10_COLD	0.4647	-0.1578	0.2158	0.005054	0.004275	0.005064	2253	182945
COPD	X Diseases of the respiratory system (J10_)	J10_COPD	0.09758	0.2154	0.13	0.005098	0.006132	0.005059	6915	186723
Other chronic obstructive pulmonary disease	X Diseases of the respiratory system (J10_)	J10_COPDNAS	0.102	0.2182	0.1335	0.005096	0.006126	0.005059	6595	186723
Other chronic obstructive pulmonary disease	X Diseases of the respiratory system (J10_)	J10_COPDNAS_INCLAVO	0.2215	0.1583	0.1295	0.005107	0.005835	0.005083	7010	211782
Emphysema	X Diseases of the respiratory system (J10_)	J10_EMPHYSEMA	0.9287	0.0349	0.3897	0.00506	0.005335	0.005059	673	186723
Acute epiglottitis	X Diseases of the respiratory system (J10_)	J10_EPIGLOTTITIS	0.4588	-0.523	0.706	0.005061	0.002513	0.005064	199	182945
Lung diseases due to external agents	X Diseases of the respiratory system (J10_)	J10_EXTERLUNG	0.009357	0.5998	0.2308	0.005107	0.008116	0.00508	1926	216866
Hypersensitivity pneumonitis due to organic dust	X Diseases of the respiratory system (J10_)	J10_HYPERSPNEUMONI	0.02715	1.3775	0.6235	0.005088	0.01234	0.00508	244	216866
All influenza	X Diseases of the respiratory system (J10_)	J10_INFLUENZA	0.2879	-0.1665	0.1567	0.005092	0.00431	0.00511	4262	188868
Influenza and pneumonia	X Diseases of the respiratory system (J10_)	J10_INFLUPNEU	0.991	0.0007	0.0652	0.005107	0.00509	0.00511	29924	188868
Other respiratory diseases principally affecting the interstitium	X Diseases of the respiratory system (J10_)	J10_INTERSTITIUM	0.4523	-0.1542	0.2051	0.005107	0.004561	0.005113	2429	216363
Acute laryngitis and tracheitis	X Diseases of the respiratory system (J10_)	J10_LARYNGITIS	0.6894	0.0894	0.2238	0.005066	0.005253	0.005064	2194	182945
Chronic lower respiratory diseases	X Diseases of the respiratory system (J10_)	J10_LOWCHRON	0.2562	0.0756	0.0666	0.005107	0.005384	0.005059	32069	186723
Other acute lower respiratory infections	X Diseases of the respiratory system (J10_)	J10_LOWERINF	0.266	0.1161	0.1044	0.005107	0.005552	0.005085	10103	208689
Nasal polyp	X Diseases of the respiratory system (J10_)	J10_NASALPOLYP	0.3174	-0.1825	0.1826	0.0051	0.004353	0.005114	3236	167849
Suppurative and necrotic conditions of lower respiratory tract	X Diseases of the respiratory system (J10_)	J10_NECROTIC	0.3727	0.3489	0.3914	0.005107	0.006741	0.005102	667	218125
Other insterstitial pulmonary diseases	X Diseases of the respiratory system (J10_)	J10_OTHERINSTPULM	0.511	-0.1492	0.2269	0.005108	0.004608	0.005113	1969	216363
Peritonsillar abscess	X Diseases of the respiratory system (J10_)	J10_PERITONSABSC	0.7062	0.0619	0.1641	0.00512	0.005365	0.005114	4040	167849
Acute pharyngitis	X Diseases of the respiratory system (J10_)	J10_PHARYNGITIS	0.8136	-0.0513	0.2178	0.005059	0.004654	0.005064	2280	182945
Other diseases of pleura	X Diseases of the respiratory system (J10_)	J10_PLEURA	0.3896	0.109	0.1267	0.005107	0.005664	0.005089	6755	212037
Pleural effusion	X Diseases of the respiratory system (J10_)	J10_PLEUREFFUSION	0.2634	0.2567	0.2296	0.005101	0.006351	0.005089	1958	212037
Other pleural conditions	X Diseases of the respiratory system (J10_)	J10_PLEUROTH	0.5018	0.1919	0.2856	0.005095	0.006105	0.005089	1241	212037
Pleural plaque	X Diseases of the respiratory system (J10_)	J10_PLEURPLAGUE	0.1363	0.4156	0.279	0.005104	0.00749	0.005089	1287	212037
Bacterial pneumoniae	X Diseases of the respiratory system (J10_)	J10_PNEUMOBACT	0.9053	0.014	0.1178	0.005115	0.005233	0.00511	7987	188868
Bacterial pneumonia, not elsewhere classified""	X Diseases of the respiratory system (J10_)	J10_PNEUMOBACTEROTH	0.8383	0.0247	0.121	0.005117	0.005295	0.00511	7514	188868
Pneumonia, organism unsepcified""	X Diseases of the respiratory system (J10_)	J10_PNEUMONAS	0.9398	-0.0055	0.0727	0.005101	0.005031	0.00511	23390	188868
All pneumoniae	X Diseases of the respiratory system (J10_)	J10_PNEUMONIA	0.991	0.0008	0.0679	0.005107	0.005086	0.00511	27370	191422
Pneumonitis due to solids and liquids	X Diseases of the respiratory system (J10_)	J10_PNEUMONISOLLIQ	0.06825	0.5832	0.3199	0.005093	0.007874	0.00508	1011	216866
Pneumonia due to other infectious organisms, not elsewhere classified""	X Diseases of the respiratory system (J10_)	J10_PNEUMONONBACT	0.9278	0.047	0.5193	0.00511	0.005363	0.00511	374	188868
Pneumonia due to Streptococcus pneumoniae	X Diseases of the respiratory system (J10_)	J10_PNEUMOPNEUMO	0.2877	-0.4176	0.3928	0.005103	0.003086	0.00511	648	188868
Pneumonia (excl. viral and due to other infectious organisms not elsewhere classified)	X Diseases of the respiratory system (J10_)	J10_PNEUMOPROBBAC	0.9366	-0.0054	0.0684	0.005107	0.005062	0.005113	26809	191983
Pneumothorax	X Diseases of the respiratory system (J10_)	J10_PNEUMOTHORAX	0.4055	0.2892	0.3476	0.005094	0.006215	0.005089	884	212037
Pulmonary eosinophilia, not elsewhere classified""	X Diseases of the respiratory system (J10_)	J10_PULMEOS	0.9069	0.0863	0.7384	0.005114	0.005714	0.005113	175	216363
Pulmonary oedema	X Diseases of the respiratory system (J10_)	J10_PULMOEDEMA	0.9672	-0.0291	0.7076	0.005113	0.005212	0.005113	193	216363
Pyothorax	X Diseases of the respiratory system (J10_)	J10_PYOTHORAX	0.9423	-0.0323	0.4463	0.005101	0.004923	0.005102	507	218125
Respiratory conditions due to other external agents	X Diseases of the respiratory system (J10_)	J10_RESPCONDEXT	0.1045	1.0495	0.6464	0.005086	0.01116	0.00508	224	216866
Other respiratory disorders and diseases	X Diseases of the respiratory system (J10_)	J10_RESPDISOTH	0.7621	-0.0601	0.1985	0.005107	0.004921	0.005109	2626	216166
Diseases of the respiratory system	X Diseases of the respiratory system (J10_)	J10_RESPIRATORY	0.4629	-0.0344	0.0468	0.005107	0.005026	0.005184	107261	111531
Other diseases of the respiratory system	X Diseases of the respiratory system (J10_)	J10_RESPOTHER	0.7621	-0.0601	0.1985	0.005107	0.004921	0.005109	2626	216166
Deviated nasal septum	X Diseases of the respiratory system (J10_)	J10_SEPTDEV	0.2799	0.1395	0.1291	0.005142	0.005849	0.005114	6509	167849
Simple and mucoplurulent chronic bronchitis	X Diseases of the respiratory system (J10_)	J10_SIMPLBRONCH	0.1161	-0.6693	0.4259	0.005049	0.001776	0.005059	574	186723
Acute sinusitis	X Diseases of the respiratory system (J10_)	J10_SINUSITIS	0.1574	0.1431	0.1012	0.005104	0.005773	0.005064	10916	182945
Other and unspecified tonssillitis	X Diseases of the respiratory system (J10_)	J10_TONSILLITIS	0.226	0.1547	0.1277	0.005084	0.005612	0.005064	7113	182945
Other diseases of upper respiratory tract	X Diseases of the respiratory system (J10_)	J10_UPPERDIS	0.828	-0.012	0.0551	0.005107	0.005083	0.005114	50943	167849
Acute upper respiratory infections	X Diseases of the respiratory system (J10_)	J10_UPPERINFEC	0.2287	0.0744	0.0618	0.005107	0.005328	0.005064	35847	182945
Vasomotor and allergic rhinitis	X Diseases of the respiratory system (J10_)	J10_VASOALLERRHIN	0.03821	0.253	0.122	0.005168	0.006399	0.005114	7308	167849
Viral pneumonia	X Diseases of the respiratory system (J10_)	J10_VIRALPNEUMO	0.9917	-0.004	0.384	0.005109	0.005008	0.00511	700	188868
Diseases of vocal cords and larynx+other diseases of upper respiratory tract, no elsewhere classified""	X Diseases of the respiratory system (J10_)	J10_VOCALLARYNX	0.05138	0.2025	0.1039	0.005172	0.006132	0.005114	10142	167849
Pain in joint	XIII Diseases of the musculoskeletal system and connective tissue (M13_)	JOINTPAIN	0.05948	-0.1826	0.0969	0.00512	0.004359	0.005197	13419	131550
Juvenile arthritis (FINNGEN)	Rheuma endpoints	JUVEN_ARTHR	0.2932	-0.3826	0.364	0.005115	0.003173	0.005124	788	172834
Abscess of anal and rectal regions	XI Diseases of the digestive system (K11_)	K11_ABSCANAL	0.9548	0.0161	0.2834	0.005094	0.005151	0.005093	1287	182423
Achalasia of cardia	XI Diseases of the digestive system (K11_)	K11_ACHAL	0.7125	-0.232	0.6297	0.005065	0.003922	0.005066	255	189695
Acute gastritis	XI Diseases of the digestive system (K11_)	K11_ACUTGASTR	0.8398	-0.0579	0.2864	0.005064	0.0047	0.005066	1284	189695
Acute pancreatitis	XI Diseases of the digestive system (K11_)	K11_ACUTPANC	0.2722	-0.204	0.1857	0.005159	0.004208	0.005174	3022	195144
Intestinal adhesions without obstruction	XI Diseases of the digestive system (K11_)	K11_ADHE	0.4895	-0.2105	0.3045	0.005087	0.00402	0.005093	1121	182423
Alcoholic gastritis	XI Diseases of the digestive system (K11_)	K11_ALCGASTR	0.6815	-0.2551	0.6216	0.005065	0.004	0.005066	250	189695
Alcoholic liver disease	XI Diseases of the digestive system (K11_)	K11_ALCOLIV	0.3815	-0.2369	0.2707	0.005089	0.003906	0.005097	1416	213592
Anomalies of dental arch relationship	XI Diseases of the digestive system (K11_)	K11_ANOMALI_DENTAL_ARCH_RELATIONS1	0.2372	-0.3319	0.2807	0.005107	0.003469	0.005117	1299	217493
Anomalies of jaw-cranial base relationship	XI Diseases of the digestive system (K11_)	K11_ANOMALI_JAW_C_BASE_RELATIONS	0.553	0.1683	0.2838	0.005107	0.006063	0.005101	1237	217555
Acute appendicitis	XI Diseases of the digestive system (K11_)	K11_APPENDACUT	0.03566	-0.1802	0.0858	0.005121	0.004362	0.00518	15627	201886
Diseases of appendix	XI Diseases of the digestive system (K11_)	K11_APPENDIX	0.01271	-0.2073	0.0832	0.005107	0.004239	0.00518	16906	201886
Other appendicitis	XI Diseases of the digestive system (K11_)	K11_APPENDOTH	0.1771	-0.3677	0.2725	0.005167	0.003297	0.00518	1365	201886
Asymmetry of jaw	XI Diseases of the digestive system (K11_)	K11_ASYMMETRY_JAW	0.8951	0.0988	0.7488	0.005107	0.00578	0.005106	173	218619
Atrophy of salivary gland	XI Diseases of the digestive system (K11_)	K11_ATROPHY_SALIVARY_GLAND	0.7546	0.2131	0.6819	0.005107	0.005917	0.005106	225	218567
Excessive attrition of teeth	XI Diseases of the digestive system (K11_)	K11_ATTRITION	0.2431	-0.6837	0.5857	0.005101	0.001712	0.005106	292	195395
Barret oesophagus	XI Diseases of the digestive system (K11_)	K11_BARRET	0.3384	-0.4334	0.4527	0.005061	0.00303	0.005066	495	189695
Other diseases of biliary tract	XI Diseases of the digestive system (K11_)	K11_BILIAOTH	0.2537	0.3509	0.3074	0.005185	0.007157	0.005174	1031	195144
Dental caries	XI Diseases of the digestive system (K11_)	K11_CARIES	0.6145	-0.0799	0.1586	0.005096	0.004648	0.005106	4170	195395
Crohn disease (strict definition, all UC cases excluded)""	XI Diseases of the digestive system (K11_)	K11_CD_NOUC	0.8533	-0.0734	0.3968	0.005105	0.004698	0.005106	657	210300
Crohn disease (strict definition, require KELA)""	XI Diseases of the digestive system (K11_)	K11_CD_STRICT	0.2631	0.384	0.3431	0.005106	0.006988	0.005099	871	217852
Crohn disease (strict definition, require KELA, min 2 HDR)""	XI Diseases of the digestive system (K11_)	K11_CD_STRICT2	0.3814	0.3048	0.3482	0.005104	0.006588	0.005099	848	217852
Cholangitis (primary sclerosing, PSC)""	XI Diseases of the digestive system (K11_)	K11_CHOLANGI	0.1628	-0.4988	0.3574	0.005164	0.002661	0.005174	778	195144
Cholangitis (primary sclerosing, PSC), with reimbursement 202""	Gastrointestinal endpoints	K11_CHOLANGI_STRICT	0.345	-0.6092	0.6451	0.005128	0.002101	0.005131	238	207873
Chlocystitis	XI Diseases of the digestive system (K11_)	K11_CHOLECYST	0.122	-0.3433	0.222	0.005158	0.003595	0.005174	2013	195144
Cholelithiasis	XI Diseases of the digestive system (K11_)	K11_CHOLELITH	0.2854	-0.0905	0.0848	0.005139	0.004782	0.005174	19023	195144
Chronic gastritis	XI Diseases of the digestive system (K11_)	K11_CHRONGASTR	0.3226	-0.143	0.1446	0.005051	0.004482	0.005066	5213	189695
Chronic hepatitis, not elsewhere classified""	XI Diseases of the digestive system (K11_)	K11_CHRONHEP	0.08716	-0.808	0.4723	0.005088	0.001101	0.005097	454	213592
Chronic pancreatitis	XI Diseases of the digestive system (K11_)	K11_CHRONPANC	0.0887	-0.4105	0.2411	0.005157	0.003253	0.005174	1737	195144
Coeliac disease	XI Diseases of the digestive system (K11_)	K11_COELIAC	0.3092	-0.2429	0.2389	0.005096	0.004061	0.005106	1973	210964
Constipation	XI Diseases of the digestive system (K11_)	K11_CONSTIPATION	0.6323	-0.0399	0.0834	0.005107	0.004977	0.005118	17246	201546
Crohn disease	XI Diseases of the digestive system (K11_)	K11_CROHN	0.6076	-0.1172	0.2282	0.0051	0.004476	0.005106	2056	210300
Crossbite	XI Diseases of the digestive system (K11_)	K11_CROSSBITE	0.2516	-0.6765	0.5901	0.005107	0.001712	0.005111	292	218500
Crowding of teeth	XI Diseases of the digestive system (K11_)	K11_CROWDI_TEETH	0.4479	-0.4194	0.5526	0.005107	0.003021	0.00511	331	218461
Deep bite	XI Diseases of the digestive system (K11_)	K11_DEEP_BITE	0.9045	-0.0487	0.4058	0.005107	0.004926	0.005107	609	218183
Dentofacial anomalies [including malocclusion]	XI Diseases of the digestive system (K11_)	K11_DENTOFACIAL_ANOMALIES	0.1718	-0.203	0.1486	0.005084	0.004177	0.005106	4793	195395
Deposits [accretions] on teeth	XI Diseases of the digestive system (K11_)	K11_DEPOSITS	0.2174	0.4544	0.3683	0.005114	0.007114	0.005106	774	195395
Diaphragmatic hernia	XI Diseases of the digestive system (K11_)	K11_DIAHER	0.373	-0.1266	0.1421	0.00506	0.004452	0.005078	5741	190557
Other diseases of liver	XI Diseases of the digestive system (K11_)	K11_DISLIVOTH	0.6727	-0.0892	0.2112	0.005092	0.004651	0.005097	2298	213592
Disorders of oesophagus in diseases classified elsewhere	XI Diseases of the digestive system (K11_)	K11_DISOESINOTH	0.8163	0.1445	0.6221	0.005068	0.006224	0.005066	241	189695
Other disorders of teeth and supporting structures	XI Diseases of the digestive system (K11_)	K11_DISORD_TEETH	0.8719	0.029	0.1799	0.00511	0.005362	0.005106	3141	195395
Distal bite	XI Diseases of the digestive system (K11_)	K11_DISTAL_BITE	0.5161	-0.4792	0.738	0.005107	0.002809	0.005109	178	218614
Diverticular disease of intestine	XI Diseases of the digestive system (K11_)	K11_DIVERTIC	0.6979	-0.0373	0.096	0.00509	0.005046	0.005093	14357	182423
Duodenal ulcer	XI Diseases of the digestive system (K11_)	K11_DULC	0.9477	0.0164	0.2496	0.005067	0.00518	0.005066	1691	189695
Embedded teeth	XI Diseases of the digestive system (K11_)	K11_EMBED_TEETH	0.9356	0.0297	0.3683	0.005107	0.005525	0.005106	724	218068
Embedded and impacted teeth	XI Diseases of the digestive system (K11_)	K11_EMBIMPACT_TEETH	0.6924	0.1031	0.2606	0.005109	0.005512	0.005106	1545	195395
Noninfective enteritis and colitis	XI Diseases of the digestive system (K11_)	K11_ENERCOLNONINF	0.9879	0.0017	0.1146	0.005107	0.005128	0.005106	8492	210300
Erosion of teeth	XI Diseases of the digestive system (K11_)	K11_EROSION	0.6838	-0.3384	0.8308	0.005105	0.003497	0.005106	143	195395
Tooth eruption problems	XI Diseases of the digestive system (K11_)	K11_ERUPTION	0.9537	-0.0209	0.3601	0.005107	0.005215	0.005107	767	218025
Femoral hernia	XI Diseases of the digestive system (K11_)	K11_FEMHER	0.4104	-0.3146	0.3822	0.005073	0.003588	0.005078	700	190557
Fibrosis and chirrhosis of liver	XI Diseases of the digestive system (K11_)	K11_FIBROCHIRLIV	0.3408	0.3371	0.3539	0.005103	0.00676	0.005097	811	213592
Fissure and fistula of anal and rectal regions	XI Diseases of the digestive system (K11_)	K11_FISSANAL	0.7788	0.0437	0.1554	0.005098	0.005298	0.005093	4493	182423
Colonic or urogenital fistula	XI Diseases of the digestive system (K11_)	K11_FISTULA	0.9606	0.0074	0.1509	0.005107	0.005181	0.005105	4691	214101
Functional dyspepsia	XI Diseases of the digestive system (K11_)	K11_FUNCDYSP	0.6675	-0.0666	0.155	0.00506	0.004794	0.005066	4376	189695
Disorders of gallbladder, biliary tract and pancreas""	XI Diseases of the digestive system (K11_)	K11_GALLBILPANC	0.04512	-0.1528	0.0763	0.005107	0.004552	0.005174	23648	195144
Other diseases of gallbladder	XI Diseases of the digestive system (K11_)	K11_GALLBLAOTH	0.6087	0.2008	0.3922	0.005178	0.006498	0.005174	621	195144
Gastroduodenal ulcer	XI Diseases of the digestive system (K11_)	K11_GASTRODUOULC	0.6012	-0.0815	0.1559	0.005059	0.004756	0.005066	4510	189695
GI-bleeding	XI Diseases of the digestive system (K11_)	K11_GIBLEEDING	0.8675	-0.0242	0.145	0.005104	0.005029	0.005106	4992	210964
Gastrointestinal diseases	XI Diseases of the digestive system (K11_)	K11_GIDISEASES	0.5174	0.0306	0.0473	0.005107	0.005184	0.005033	107110	111682
Other disorders of gingiva and edentulous alveolar ridge	XI Diseases of the digestive system (K11_)	K11_GINGIVA	0.3808	-0.4001	0.4565	0.005102	0.00324	0.005106	463	195395
Acute gingivitis	XI Diseases of the digestive system (K11_)	K11_GINGIVITIS_ACUTE	0.736	0.2713	0.8045	0.005107	0.006711	0.005106	149	195395
Chronic gingivitis	XI Diseases of the digestive system (K11_)	K11_GINGIVITIS_CHRONIC	0.2011	-0.4392	0.3436	0.005097	0.002955	0.005106	850	195395
Gingivitis and periodontal diseases	XI Diseases of the digestive system (K11_)	K11_GINGIVITIS_PERIODONTAL	0.1196	0.245	0.1574	0.005132	0.006368	0.005106	4120	195395
Gastrojejunal ulcer	XI Diseases of the digestive system (K11_)	K11_GJULC	0.705	-0.3183	0.8407	0.005065	0.003546	0.005066	141	189695
Gastric ulcer	XI Diseases of the digestive system (K11_)	K11_GULC	0.4984	-0.129	0.1905	0.005059	0.004573	0.005066	2904	189695
Haemmorrhoids and perianal venous thrombosis	XI Diseases of the digestive system (K11_)	K11_HAEMORR	0.06464	-0.3197	0.173	0.005065	0.003692	0.005093	3765	182423
Hepatic failure, not elsewhere classified""	XI Diseases of the digestive system (K11_)	K11_HEPFAIL	0.9237	0.0445	0.4643	0.005097	0.005388	0.005097	464	213592
Inguinal hernia	XI Diseases of the digestive system (K11_)	K11_HERING	0.08613	0.1531	0.0892	0.005133	0.005742	0.005078	17096	190557
Hernia	XI Diseases of the digestive system (K11_)	K11_HERNIA	0.5006	0.0477	0.0709	0.005107	0.005301	0.005078	28235	190557
Tooth agenesis EXCLUDE clefts and syndromes	XI Diseases of the digestive system (K11_)	K11_HYPO_ONLY	0.7527	0.1945	0.6174	0.005107	0.006098	0.005106	246	218546
Hypodontia	XI Diseases of the digestive system (K11_)	K11_HYPODONTIA	0.7778	0.1719	0.6091	0.005107	0.006	0.005106	250	218542
Inflammatory bowel disease	XI Diseases of the digestive system (K11_)	K11_IBD	0.7663	0.0415	0.1397	0.005107	0.005325	0.005101	5673	213119
Inflammatory bowel disease, strict (require KELA)""	XI Diseases of the digestive system (K11_)	K11_IBD_STRICT	0.5722	0.0963	0.1706	0.005115	0.005624	0.005106	3753	210300
IBD (strict) with PSC	Gastrointestinal endpoints	K11_IBD_STRICT_PSC	0.2315	-1.0154	0.8487	0.005134	0	0.005137	131	199816
Irritable bowel syndrome	XI Diseases of the digestive system (K11_)	K11_IBS	0.9267	0.014	0.1521	0.005095	0.005178	0.005093	4605	182423
Paralytic ileus and intestinal obstruction	XI Diseases of the digestive system (K11_)	K11_ILEUS	0.6266	0.0783	0.161	0.005102	0.005475	0.005093	4091	182423
Impacted teeth	XI Diseases of the digestive system (K11_)	K11_IMPACTED_TEETH	0.5461	0.2133	0.3535	0.005107	0.005674	0.005105	884	217908
Other diseases of intestines	XI Diseases of the digestive system (K11_)	K11_INTESTOTH	0.8795	0.0093	0.0616	0.005107	0.005175	0.005093	36369	182423
Intussusception	XI Diseases of the digestive system (K11_)	K11_INTUSS	0.8304	-0.1393	0.6503	0.005092	0.004361	0.005093	232	182423
Other diseases of jaws	XI Diseases of the digestive system (K11_)	K11_JAWS	0.6895	-0.1342	0.336	0.005103	0.004484	0.005106	892	195395
Crohn's disease patients in KELA-register (KELA code 209, or 208 with ICD K50)""	XI Diseases of the digestive system (K11_)	K11_KELACROHN	0.2352	0.3929	0.3309	0.005107	0.007007	0.005099	940	217852
IBD patients in KELA-register	XI Diseases of the digestive system (K11_)	K11_KELAIBD	0.6853	0.0676	0.1669	0.005113	0.005467	0.005106	3953	210300
UC patients in KELA-register ( KELA 208 prior to 1994, or ICD K51)""	XI Diseases of the digestive system (K11_)	K11_KELAUC	0.7136	-0.0693	0.1889	0.005107	0.004867	0.00511	2986	215806
Other diseases of lip and oral mucosa	XI Diseases of the digestive system (K11_)	K11_LIP_ORAL_MUCOSA	0.5492	-0.1254	0.2094	0.005099	0.004533	0.005106	2333	195395
Diseases of liver	XI Diseases of the digestive system (K11_)	K11_LIVER	0.5167	0.0929	0.1433	0.005107	0.005528	0.005097	5200	213592
Major anomalies of jaw size	XI Diseases of the digestive system (K11_)	K11_MAJOR_ANOMALI_JAW_SIZE	0.1608	0.7644	0.5451	0.005107	0.008893	0.005101	338	218454
Intestinal malabsorbtion	XI Diseases of the digestive system (K11_)	K11_MALABSORB	0.4801	0.286	0.4051	0.005111	0.006883	0.005106	582	210964
Mandibular molar that has failed to erupt because of obstruction by another tooth	XI Diseases of the digestive system (K11_)	K11_MANDIBULAR_MOLAR_FAILED_ERUPT_OBSTRUCTION_TOOTH	0.4435	0.371	0.4842	0.005107	0.006134	0.005105	490	218302
Maxillary molar that has failed to erupt because of obstruction by another tooth	XI Diseases of the digestive system (K11_)	K11_MAXIL_MOLAR_FAILED_ERUPT_OBSTRUCTION_TOOTH	0.8839	-0.1351	0.9252	0.005107	0.003616	0.005108	141	218651
Mandibular prognathia AND surgery (LeFortI or BSSO or LeFortI AND BSSO)	XI Diseases of the digestive system (K11_)	K11_MN_PROGN_AND_SURGRT	0.6035	0.4429	0.8529	0.005107	0.007463	0.005105	134	218658
Mandibular retrognathia AND surgery (BSSO)	XI Diseases of the digestive system (K11_)	K11_MN_RERTGN_AND_SURG	0.7744	-0.1049	0.3661	0.005107	0.004743	0.005108	738	218054
Oesophagitis	XI Diseases of the digestive system (K11_)	K11_OESITIS	0.1889	-0.478	0.3638	0.005057	0.002785	0.005066	747	189695
Oesophageal obstruction	XI Diseases of the digestive system (K11_)	K11_OESOBST	0.8877	0.066	0.4673	0.005067	0.005449	0.005066	461	189695
Diseases of oesophagus, stomach and duodenum""	XI Diseases of the digestive system (K11_)	K11_OESSTODUO	0.3314	0.0653	0.0673	0.005107	0.005372	0.005066	29097	189695
Ulcer of oesophagus	XI Diseases of the digestive system (K11_)	K11_OESULC	0.8209	-0.0674	0.2977	0.005065	0.00492	0.005066	1125	189695
Open bite	XI Diseases of the digestive system (K11_)	K11_OPEN_BITE	0.6176	-0.2544	0.5095	0.005107	0.003861	0.005109	390	218402
Diseases of oral cavity, salivary glands and jaws""	XI Diseases of the digestive system (K11_)	K11_ORAL	0.9916	-0.0007	0.0705	0.005107	0.005115	0.005106	23397	195395
Cysts of oral region, not elsewhere classified""	XI Diseases of the digestive system (K11_)	K11_ORALCYST	0.0009275	1.4887	0.4495	0.005129	0.01246	0.005106	604	195395
Other and unspecified abdominal hernia	XI Diseases of the digestive system (K11_)	K11_OTHABDHER	0.4556	0.3289	0.4408	0.005083	0.006819	0.005078	517	190557
Other diseases of anus and rectum	XI Diseases of the digestive system (K11_)	K11_OTHANRECT	0.2149	0.1838	0.1482	0.005118	0.006054	0.005093	4792	182423
Other diseases of appendix	XI Diseases of the digestive system (K11_)	K11_OTHAPPEND	0.1775	-1.0237	0.7592	0.005175	0	0.00518	167	201886
Other diseases of the digestive system	XI Diseases of the digestive system (K11_)	K11_OTHDIG	0.9382	-0.0092	0.1185	0.005107	0.005135	0.005106	7828	210964
Other diseases of the digestive system	XI Diseases of the digestive system (K11_)	K11_OTHDISDIG	0.895	0.0193	0.146	0.005109	0.005244	0.005106	4897	210964
Other diseases of oesophagus	XI Diseases of the digestive system (K11_)	K11_OTHDISOES	0.67	0.1126	0.2643	0.00507	0.005539	0.005066	1503	189695
Other diseases of stomach and duodenum	XI Diseases of the digestive system (K11_)	K11_OTHDISSTOMDUOD	0.1869	0.4448	0.337	0.005077	0.007335	0.005066	891	189695
Other noninfective gastroenteritis and colitis	XI Diseases of the digestive system (K11_)	K11_OTHENTERCOL	0.7729	0.0478	0.1655	0.00511	0.005346	0.005106	3804	210300
Other functional intestinal disroders	XI Diseases of the digestive system (K11_)	K11_OTHFUNC	0.7915	0.0319	0.1208	0.005098	0.005219	0.005093	7495	182423
Other gastritis (incl. Duodenitis)	XI Diseases of the digestive system (K11_)	K11_OTHGASTR	0.8156	-0.0387	0.1661	0.005063	0.004882	0.005066	3873	189695
Other or unspecified ileus, impaction or obstruction""	XI Diseases of the digestive system (K11_)	K11_OTHILEUS	0.6814	0.0793	0.1932	0.0051	0.005538	0.005093	2810	182423
Other inflammatory liver diseases	XI Diseases of the digestive system (K11_)	K11_OTHINFLIV	0.1139	0.5281	0.334	0.005108	0.007618	0.005097	925	213592
Other diseases of intestine	XI Diseases of the digestive system (K11_)	K11_OTHINT	0.06498	0.5163	0.2798	0.005113	0.00788	0.005093	1273	182423
Other diseases of peritoneum	XI Diseases of the digestive system (K11_)	K11_OTHPERITON	0.7132	0.1403	0.3817	0.005103	0.00592	0.0051	680	217189
Overjet	XI Diseases of the digestive system (K11_)	K11_OVERJET	0.3516	0.9172	0.9846	0.005107	0.009615	0.005105	104	218688
Other diseases of pancreas	XI Diseases of the digestive system (K11_)	K11_PANCOTH	0.1441	-0.5197	0.3558	0.005164	0.002594	0.005174	771	195144
Paralytic ileus	XI Diseases of the digestive system (K11_)	K11_PARALIL	0.1945	0.5805	0.4475	0.005101	0.007813	0.005093	517	182423
Acute periodontitis	XI Diseases of the digestive system (K11_)	K11_PERIODON_ACUTE	0.3496	-0.4876	0.5213	0.005101	0.002725	0.005106	367	195395
Chronic periodontitis	XI Diseases of the digestive system (K11_)	K11_PERIODON_CHRON	0.01944	0.4256	0.1821	0.00514	0.007299	0.005106	3046	195395
Diseases of peritoneum	XI Diseases of the digestive system (K11_)	K11_PERITON	0.4678	0.1836	0.2528	0.005107	0.005996	0.0051	1603	217189
Acute peritonitis	XI Diseases of the digestive system (K11_)	K11_PERITONITIS	0.5524	0.1976	0.3326	0.005104	0.005975	0.0051	935	217189
Postprocedural disorders of digestive system, not elsewhere classified""	XI Diseases of the digestive system (K11_)	K11_POSTOPDIS	0.5844	0.2796	0.5112	0.005108	0.006443	0.005106	388	210964
Colitis, primary sclerosing""	XI Diseases of the digestive system (K11_)	K11_PSC_COLITIS	0.14	-1.0343	0.7009	0.005169	0	0.005174	197	195144
Colitis, primary sclerosing, strict definition""	XI Diseases of the digestive system (K11_)	K11_PSC_COLITIS_STRICT	0.1869	-1.0201	0.773	0.00517	0	0.005174	156	195144
Peptic ulcer	XI Diseases of the digestive system (K11_)	K11_PULC	0.1494	1.2563	0.8715	0.005071	0.01154	0.005066	130	189695
Diseases of pulp and periapical tissues	XI Diseases of the digestive system (K11_)	K11_PULP_PERIAPICAL	0.9077	-0.0161	0.1387	0.005106	0.005091	0.005106	5354	195395
Gastro-oesophageal reflux disease	Interstitial lung disease endpoints	K11_REFLUX	0.3039	0.0973	0.0946	0.005098	0.005554	0.005066	13141	189695
KELA_REIMBURSEMENT_202	Gastrointestinal endpoints	K11_REIMB_202	0.2531	-0.1199	0.1049	0.005107	0.004644	0.005131	10919	207873
Maxillary retrognathism	XI Diseases of the digestive system (K11_)	K11_RETROG_MAXILLAE	0.1849	-1.0206	0.7699	0.005107	0	0.005111	171	218621
Diseases of salivary glands	XI Diseases of the digestive system (K11_)	K11_SALIVARY	0.3049	-0.1834	0.1787	0.005093	0.00431	0.005106	3160	195395
Stomatitis and related lesions	XI Diseases of the digestive system (K11_)	K11_STOMATITIS	0.2245	-0.3534	0.291	0.005095	0.003307	0.005106	1228	195395
Intestinal stricture	XI Diseases of the digestive system (K11_)	K11_STRICTURE	0.6674	0.0657	0.1529	0.005107	0.005459	0.0051	4461	214331
Other diseases of hard tissues of teeth	XI Diseases of the digestive system (K11_)	K11_TEETH_HARD	0.4268	0.2158	0.2715	0.005113	0.006041	0.005106	1408	195395
Diseases of tongue	XI Diseases of the digestive system (K11_)	K11_TONGUE	0.1582	-0.5083	0.3602	0.005096	0.002602	0.005106	777	195395
Disorders of tooth development and eruption	XI Diseases of the digestive system (K11_)	K11_TOOTH_DEV	0.8352	0.0785	0.3775	0.005106	0.005231	0.005106	759	195395
Toxic liver disease	XI Diseases of the digestive system (K11_)	K11_TOXLIV	0.4008	0.6214	0.7397	0.005099	0.008096	0.005097	186	213592
Ulcerative colitis (strict definition, all Crohn cases excluded)""	XI Diseases of the digestive system (K11_)	K11_UC_NOCD	0.6084	0.1097	0.214	0.005113	0.005771	0.005106	2251	210300
Ulcerative colitis (strict definition, require KELA)""	XI Diseases of the digestive system (K11_)	K11_UC_STRICT	0.9729	-0.0067	0.1974	0.005111	0.005191	0.00511	2701	215806
Ulcerative colitis (strict) with PSC	Gastrointestinal endpoints	K11_UC_STRICT_PSC	0.2759	-0.9931	0.9114	0.005128	0	0.005131	111	202359
Ulcerative colitis (strict definition, require KELA, min 2 HDR)""	XI Diseases of the digestive system (K11_)	K11_UC_STRICT2	0.9801	0.005	0.2017	0.005112	0.005244	0.00511	2578	215806
Ulcerative colitis	XI Diseases of the digestive system (K11_)	K11_ULCER	0.3414	0.1496	0.1572	0.005122	0.00591	0.005106	4320	210300
Umbilical hernia	XI Diseases of the digestive system (K11_)	K11_UMBHER	0.8921	0.0219	0.1617	0.005081	0.005193	0.005078	4224	190557
Vascular disorders of the intestines	XI Diseases of the digestive system (K11_)	K11_VASCINT	0.6505	0.163	0.3597	0.005098	0.006292	0.005093	746	182423
Ventral hernia	XI Diseases of the digestive system (K11_)	K11_VENTHER	0.7152	-0.0621	0.1701	0.005074	0.004865	0.005078	3737	190557
Volvulus	XI Diseases of the digestive system (K11_)	K11_VOLVU	0.8111	-0.1391	0.5822	0.005092	0.004328	0.005093	304	182423
Diabetes, insuline treatment (Kela reimbursement)""	Diabetes endpoints	KELA_DIAB_INSUL	5.982e-07	-0.3766	0.0754	0.005107	0.003921	0.005289	29071	189721
Diabetes, insuline treatment (Kela reimbursement)" (more controls excluded)"	Diabetes endpoints	KELA_DIAB_INSUL_EXMORE	6.862e-07	-0.3782	0.0762	0.005109	0.003921	0.005298	29071	182556
Gonarthrosis [arthrosis of knee](FG)	Rheuma endpoints	KNEE_ARTHROSIS	0.9523	-0.0048	0.0802	0.005144	0.005294	0.005124	22796	172834
Alcohol abuse, main dg""	Psychiatric endpoints from Katri R√§ikk√∂nen	KRA_PSY_ALCOH	0.4385	0.1551	0.2002	0.005107	0.005835	0.005098	2660	216132
Alcohol abuse, main dg" (more controls excluded)"	Psychiatric endpoints from Katri R√§ikk√∂nen	KRA_PSY_ALCOH_EXMORE	0.7164	0.0787	0.2165	0.005265	0.005835	0.005255	2660	166584
Anxiety disorders	Psychiatric endpoints from Katri R√§ikk√∂nen	KRA_PSY_ANXIETY	0.05506	-0.1531	0.0798	0.005107	0.004407	0.005181	20992	197800
Anxiety disorders (more controls excluded)	Psychiatric endpoints from Katri R√§ikk√∂nen	KRA_PSY_ANXIETY_EXMORE	0.04473	-0.1716	0.0855	0.005161	0.004407	0.005255	20992	166584
Any mental disorder	Psychiatric endpoints from Katri R√§ikk√∂nen	KRA_PSY_ANYMENTAL	0.0107	-0.1497	0.0586	0.005107	0.004633	0.005255	52208	166584
Any mental disorder, or suicide (or attempt), or psychic disorders complicating pregnancy, partum or puerperum or nerve system disorders""	Psychiatric endpoints from Katri R√§ikk√∂nen	KRA_PSY_ANYMENTAL_SUICID_PREG_NERV	0.01334	-0.1448	0.0585	0.005107	0.004648	0.005252	52473	166319
Autism spe	Psychiatric endpoints from Katri R√§ikk√∂nen	KRA_PSY_AUTISM	0.6134	-0.3089	0.6115	0.005107	0.003534	0.005109	283	218509
Autism spe (more controls excluded)	Psychiatric endpoints from Katri R√§ikk√∂nen	KRA_PSY_AUTISM_EXMORE	0.984	-0.0144	0.718	0.005253	0.003534	0.005255	283	166584
Behavioural disorders	Psychiatric endpoints from Katri R√§ikk√∂nen	KRA_PSY_BEHAV	0.2826	0.5578	0.5191	0.005107	0.007515	0.005102	400	218392
Behavioural disorders (more controls excluded)	Psychiatric endpoints from Katri R√§ikk√∂nen	KRA_PSY_BEHAV_EXMORE	0.2102	0.7425	0.5925	0.005261	0.007515	0.005255	400	166584
Emotional disorders starting during childhood or adolecense	Psychiatric endpoints from Katri R√§ikk√∂nen	KRA_PSY_CHILDEMOT	0.8942	0.0499	0.375	0.005107	0.005049	0.005107	805	217987
Emotional disorders starting during childhood or adolecense (more controls excluded)	Psychiatric endpoints from Katri R√§ikk√∂nen	KRA_PSY_CHILDEMOT_EXMORE	0.7662	0.1273	0.428	0.005254	0.005049	0.005255	805	166584
Social disorders starting during childhood or adolecense	Psychiatric endpoints from Katri R√§ikk√∂nen	KRA_PSY_CHILDSOC	0.1296	1.3555	0.8942	0.005107	0.01163	0.005103	129	218663
Social disorders starting during childhood or adolecense (more controls excluded)	Psychiatric endpoints from Katri R√§ikk√∂nen	KRA_PSY_CHILDSOC_EXMORE	0.05271	1.9309	0.9967	0.00526	0.01163	0.005255	129	166584
Mixed disorders of conduct and emotions	Psychiatric endpoints from Katri R√§ikk√∂nen	KRA_PSY_CODUCTEMOT	0.7535	-0.1626	0.5178	0.005107	0.004228	0.005109	416	218376
Mixed disorders of conduct and emotions (more controls excluded)	Psychiatric endpoints from Katri R√§ikk√∂nen	KRA_PSY_CODUCTEMOT_EXMORE	0.3873	-0.5243	0.6065	0.005253	0.004228	0.005255	416	166584
Any dementia	Psychiatric endpoints from Katri R√§ikk√∂nen	KRA_PSY_DEMENTIA	0.4413	0.1132	0.1469	0.005107	0.00553	0.005095	5933	212859
Any dementia (more controls excluded)	Psychiatric endpoints from Katri R√§ikk√∂nen	KRA_PSY_DEMENTIA_EXMORE	0.4038	0.1246	0.1493	0.005265	0.00553	0.005255	5933	166584
Wide developmental disorders	Psychiatric endpoints from Katri R√§ikk√∂nen	KRA_PSY_DEVWIDE	0.9893	-0.0069	0.5197	0.005107	0.004887	0.005107	404	218388
Wide developmental disorders (more controls excluded)	Psychiatric endpoints from Katri R√§ikk√∂nen	KRA_PSY_DEVWIDE_EXMORE	0.8095	-0.1425	0.5912	0.005255	0.004887	0.005255	404	166584
KRA_PSY_EATING	Psychiatric endpoints from Katri R√§ikk√∂nen	KRA_PSY_EATING	0.9745	0.0085	0.2668	0.005107	0.00499	0.005108	1505	217287
KRA_PSY_EATING (more controls excluded)	Psychiatric endpoints from Katri R√§ikk√∂nen	KRA_PSY_EATING_EXMORE	0.9452	0.0195	0.2835	0.005253	0.00499	0.005255	1505	166584
Hyperkinetic disorders	Psychiatric endpoints from Katri R√§ikk√∂nen	KRA_PSY_HYPERKIN	0.2622	-0.3776	0.3368	0.005107	0.003256	0.005115	955	217837
Hyperkinetic disorders (more controls excluded)	Psychiatric endpoints from Katri R√§ikk√∂nen	KRA_PSY_HYPERKIN_EXMORE	0.1142	-0.5849	0.3703	0.005244	0.003256	0.005255	955	166584
Mental retardation	Psychiatric endpoints from Katri R√§ikk√∂nen	KRA_PSY_MENTALRET	0.6194	-0.1911	0.3847	0.005107	0.004161	0.00511	704	218088
Mental retardation (more controls excluded)	Psychiatric endpoints from Katri R√§ikk√∂nen	KRA_PSY_MENTALRET_EXMORE	0.6081	-0.2286	0.4459	0.005252	0.004161	0.005257	704	166540
Mood disorders	Psychiatric endpoints from Katri R√§ikk√∂nen	KRA_PSY_MOOD	0.03774	-0.1541	0.0742	0.005107	0.004505	0.00519	26537	192255
Mood disorders (more controls excluded)	Psychiatric endpoints from Katri R√§ikk√∂nen	KRA_PSY_MOOD_EXMORE	0.007661	-0.2101	0.0788	0.005152	0.004505	0.005255	26537	166584
Motor disorders	Psychiatric endpoints from Katri R√§ikk√∂nen	KRA_PSY_MOTOR	0.1786	0.9362	0.696	0.005107	0.008873	0.005103	236	218556
Motor disorders (more controls excluded)	Psychiatric endpoints from Katri R√§ikk√∂nen	KRA_PSY_MOTOR_EXMORE	0.9084	0.0756	0.6565	0.005261	0.008873	0.005255	236	166584
Personality disorders	Psychiatric endpoints from Katri R√§ikk√∂nen	KRA_PSY_PERSON	0.6926	-0.0561	0.1418	0.005107	0.00476	0.005117	6254	212538
Personality disorders (more controls excluded)	Psychiatric endpoints from Katri R√§ikk√∂nen	KRA_PSY_PERSON_EXMORE	0.4841	-0.1162	0.1661	0.005238	0.00476	0.005256	6254	166580
Mental and behabioural disorders of puerperum, not classified elsewhere""	Psychiatric endpoints from Katri R√§ikk√∂nen	KRA_PSY_PUERPER	0.1584	-1.0495	0.7441	0.005186	0	0.005194	189	123390
Mental and behabioural disorders of puerperum, not classified elsewhere" (more controls excluded)"	Psychiatric endpoints from Katri R√§ikk√∂nen	KRA_PSY_PUERPER_EXMORE	0.1859	-1.1109	0.8398	0.005331	0	0.005342	189	93721
Schizophrenia or delusion	Psychiatric endpoints from Katri R√§ikk√∂nen	KRA_PSY_SCHIZODEL	0.9051	-0.0187	0.1565	0.005107	0.005071	0.005109	10091	208701
Schizophrenia or delusion (more controls excluded)	Psychiatric endpoints from Katri R√§ikk√∂nen	KRA_PSY_SCHIZODEL_EXMORE	0.4653	-0.131	0.1794	0.005245	0.005071	0.005255	10091	166584
Nonorganic sleeping disorders	Psychiatric endpoints from Katri R√§ikk√∂nen	KRA_PSY_SLEEP_NONORG	0.5233	0.1384	0.2169	0.005107	0.005749	0.0051	2214	216578
Nonorganic sleeping disorders (more controls excluded)	Psychiatric endpoints from Katri R√§ikk√∂nen	KRA_PSY_SLEEP_NONORG_EXMORE	0.5819	0.1301	0.2364	0.005262	0.005749	0.005255	2214	166584
Speech and linguistic disorders	Psychiatric endpoints from Katri R√§ikk√∂nen	KRA_PSY_SPEELING	0.6429	-0.1351	0.2915	0.005107	0.004276	0.005112	1312	217480
Speech and linguistic disorders (more controls excluded)	Psychiatric endpoints from Katri R√§ikk√∂nen	KRA_PSY_SPEELING_EXMORE	0.2921	-0.3251	0.3085	0.005248	0.004276	0.005255	1312	166584
Substance abuse	Psychiatric endpoints from Katri R√§ikk√∂nen	KRA_PSY_SUBSTANCE	0.05561	-0.1942	0.1014	0.005107	0.004325	0.005156	12819	205973
Substance abuse (more controls excluded)	Psychiatric endpoints from Katri R√§ikk√∂nen	KRA_PSY_SUBSTANCE_EXMORE	0.01613	-0.2656	0.1104	0.00519	0.004325	0.005257	12819	166549
Tic disorders	Psychiatric endpoints from Katri R√§ikk√∂nen	KRA_PSY_TIC	0.5596	-0.4441	0.7612	0.005107	0.002907	0.005109	172	218620
Tic disorders (more controls excluded)	Psychiatric endpoints from Katri R√§ikk√∂nen	KRA_PSY_TIC_EXMORE	0.5685	-0.4365	0.7655	0.005253	0.002907	0.005255	172	166584
Cutaneous abscess, furuncle and carbuncle""	XII Diseases of the skin and subcutaneous tissue (L12_)	L12_ABSCESS_CUT	0.4643	-0.1208	0.165	0.005148	0.004537	0.005159	3809	208449
Acne	XII Diseases of the skin and subcutaneous tissue (L12_)	L12_ACNE	0.6164	-0.1452	0.2898	0.005122	0.004239	0.005128	1299	211139
Other and unspecified acne	XII Diseases of the skin and subcutaneous tissue (L12_)	L12_ACNE_NAS	0.7535	0.2512	0.8002	0.005129	0.006623	0.005128	151	211139
Acne vulgaris	XII Diseases of the skin and subcutaneous tissue (L12_)	L12_ACNE_VULGARIS	0.3967	-0.2675	0.3156	0.00512	0.003668	0.005128	1092	211139
Actinic keratosis	XII Diseases of the skin and subcutaneous tissue (L12_)	L12_ACTINKERA	0.6679	-0.0652	0.1519	0.00511	0.005006	0.005112	4817	213273
Alergic contact dermatitis	XII Diseases of the skin and subcutaneous tissue (L12_)	L12_ALLERGICCONTACT	0.06302	0.4016	0.216	0.00514	0.00705	0.005119	2204	198740
Alopecia areata	XII Diseases of the skin and subcutaneous tissue (L12_)	L12_ALOPECAREATA	0.9839	0.0117	0.5813	0.005128	0.00517	0.005128	289	211139
Atopic dermatitis	XII Diseases of the skin and subcutaneous tissue (L12_)	L12_ATOPIC	0.4292	-0.1021	0.1291	0.0051	0.004568	0.005119	7024	198740
Atrophic disorders of skin	XII Diseases of the skin and subcutaneous tissue (L12_)	L12_ATROPHICSKIN	0.6381	0.1149	0.2444	0.005097	0.005738	0.005091	1706	207482
Other bullous disorders	XII Diseases of the skin and subcutaneous tissue (L12_)	L12_BULLOTH	0.5722	0.287	0.5082	0.005108	0.006667	0.005106	375	218066
Bullous disorders	XII Diseases of the skin and subcutaneous tissue (L12_)	L12_BULLOUS	0.8963	0.048	0.3687	0.005107	0.005518	0.005106	726	218066
Cellulitis	XII Diseases of the skin and subcutaneous tissue (L12_)	L12_CELLULITIS	0.02001	-0.4267	0.1834	0.005129	0.00306	0.005159	3085	208449
Chronic ulcer of skin, not elsewhere classified""	XII Diseases of the skin and subcutaneous tissue (L12_)	L12_CHRONICULCEROFSKIN	0.6584	0.1518	0.3434	0.005095	0.00609	0.005091	822	207482
Corns and callosities	XII Diseases of the skin and subcutaneous tissue (L12_)	L12_CORNSANDCALLOS	0.9052	0.0367	0.3081	0.005093	0.00533	0.005091	1065	207482
Cutis laxa senilis	XII Diseases of the skin and subcutaneous tissue (L12_)	L12_CUTLAXSEN	0.3031	-1.0252	0.9955	0.00511	0	0.005112	101	213273
Decubitus ulcer and pressure area	XII Diseases of the skin and subcutaneous tissue (L12_)	L12_DECUBITANSULCERANDPRESSURE	0.7632	-0.1181	0.392	0.00509	0.004554	0.005091	663	207482
Other and unspecified dermatitis	XII Diseases of the skin and subcutaneous tissue (L12_)	L12_DERM_NAS	0.64	0.0535	0.1143	0.00513	0.005414	0.005119	8268	198740
Nummular dermatitis	XII Diseases of the skin and subcutaneous tissue (L12_)	L12_DERM_NUMMULAR	0.707	-0.1148	0.3054	0.005117	0.00474	0.005119	1056	198740
Dermatitis herpetiformis	XII Diseases of the skin and subcutaneous tissue (L12_)	L12_DERMATHERP	0.5328	0.3655	0.586	0.005108	0.007194	0.005106	278	218066
Dermatitis and eczema	XII Diseases of the skin and subcutaneous tissue (L12_)	L12_DERMATITISECZEMA	0.7511	-0.0247	0.0778	0.005107	0.004991	0.005119	20052	198740
Other and unspecified dermatitis	XII Diseases of the skin and subcutaneous tissue (L12_)	L12_DERMATITISNAS	0.9113	-0.0115	0.1033	0.005119	0.005127	0.005119	10308	198740
Disorders of skin appendages	XII Diseases of the skin and subcutaneous tissue (L12_)	L12_DISORDSKINAPPENDIX	0.3186	-0.1197	0.12	0.005107	0.004536	0.005128	7653	211139
Dyshidrosis [pompholyx]	XII Diseases of the skin and subcutaneous tissue (L12_)	L12_DYSHIDROSIS	0.4224	-0.5438	0.6779	0.005116	0.002399	0.005119	215	198740
Other epidermal thickening	XII Diseases of the skin and subcutaneous tissue (L12_)	L12_EPIDERMALTHICKOTH	0.9757	0.0138	0.453	0.005092	0.00528	0.005091	482	207482
Other and unspecified epidermal thickening	XII Diseases of the skin and subcutaneous tissue (L12_)	L12_EPIDERMTHICKNAS	0.406	0.4481	0.5393	0.005095	0.007486	0.005091	340	207482
Erythema intertrigo	XII Diseases of the skin and subcutaneous tissue (L12_)	L12_ERYT_INTERTRIG	0.8202	-0.1459	0.6419	0.005118	0.00457	0.005119	233	198740
Other and unspecified erythematous conditions	XII Diseases of the skin and subcutaneous tissue (L12_)	L12_ERYTH_NAS	0.01899	1.2471	0.5316	0.005085	0.01166	0.005075	343	212464
Erythema multiforme	XII Diseases of the skin and subcutaneous tissue (L12_)	L12_ERYTHEMAMULTIF	0.1503	0.7911	0.55	0.005081	0.008982	0.005075	334	212464
Erythema nodosum	XII Diseases of the skin and subcutaneous tissue (L12_)	L12_ERYTHEMANODOSUM	0.2445	-0.56	0.4812	0.005069	0.002323	0.005075	433	212464
Other erythematous conditions	XII Diseases of the skin and subcutaneous tissue (L12_)	L12_ERYTHEMATOUSOTH	0.007456	1.3677	0.5112	0.005089	0.01247	0.005075	401	212464
Universal eryhrodermia, KELA reimbursement""	XII Diseases of the skin and subcutaneous tissue (L12_)	L12_ERYTHRO_KELA	0.944	0.0514	0.7306	0.005075	0.005348	0.005075	187	212464
Exfoliative dermatitis	XII Diseases of the skin and subcutaneous tissue (L12_)	L12_EXFOLIATIVE	0.713	-0.3106	0.8443	0.005117	0.003497	0.005119	143	198740
Other follicular disorders	XII Diseases of the skin and subcutaneous tissue (L12_)	L12_FOLICULAROTH	0.7612	-0.1042	0.343	0.005126	0.004689	0.005128	853	211139
Follicular cysts of skin and subcutaneous tissue	XII Diseases of the skin and subcutaneous tissue (L12_)	L12_FOLLICULARCYST	0.3374	-0.188	0.196	0.005116	0.004241	0.005128	2722	211139
Other and unspecified follicular disorders	XII Diseases of the skin and subcutaneous tissue (L12_)	L12_FOLLICULARNAS	0.8032	0.1194	0.4793	0.005129	0.005774	0.005128	433	211139
Dermatitis due to ingested food	XII Diseases of the skin and subcutaneous tissue (L12_)	L12_FOODDERMAT	0.02103	1.1312	0.4902	0.005129	0.00974	0.005119	462	198740
Granuloma annulare	XII Diseases of the skin and subcutaneous tissue (L12_)	L12_GRANUANNU	0.02846	1.5702	0.7167	0.005099	0.01337	0.005091	187	207482
Granulomatous disorders of skin and subcutaneous tissue	XII Diseases of the skin and subcutaneous tissue (L12_)	L12_GRANULOMATOUSSKIN	0.1023	0.8437	0.5164	0.005099	0.009749	0.005091	359	207482
Hidradenitis suppurativa	XII Diseases of the skin and subcutaneous tissue (L12_)	L12_HIDRADENITISSUP	0.5087	-0.3175	0.4805	0.005125	0.003667	0.005128	409	211139
Hirsutism	XII Diseases of the skin and subcutaneous tissue (L12_)	L12_HIRSUTISM	0.703	0.2483	0.6511	0.005129	0.006547	0.005128	230	211139
Hypertrichosis	XII Diseases of the skin and subcutaneous tissue (L12_)	L12_HYPERTRICHOSIS	0.04926	1.197	0.6088	0.005135	0.01141	0.005128	264	211139
Hypertrophic disorders of skin	XII Diseases of the skin and subcutaneous tissue (L12_)	L12_HYPERTROPHICSKIN	0.7021	0.134	0.3503	0.005094	0.005825	0.005091	814	207482
Hypertrophic scar	XII Diseases of the skin and subcutaneous tissue (L12_)	L12_HYPETROPHICSCAR	0.8391	0.0732	0.3603	0.005093	0.005537	0.005091	766	207482
Impetigo	XII Diseases of the skin and subcutaneous tissue (L12_)	L12_IMPETIGO	0.419	0.3309	0.4095	0.005164	0.006733	0.005159	606	208449
Infective dermatitis	XII Diseases of the skin and subcutaneous tissue (L12_)	L12_INFECT_DERM	0.1564	-0.3413	0.2408	0.005105	0.003539	0.005119	1720	198740
Infections of the skin and subcutaneous tissue	XII Diseases of the skin and subcutaneous tissue (L12_)	L12_INFECT_SKIN	0.03027	-0.2258	0.1042	0.005107	0.004047	0.005159	10343	208449
Other and unspecified local infections of skin and subcutaneous tissue	XII Diseases of the skin and subcutaneous tissue (L12_)	L12_INFECT_SKIN_NAS	0.6025	-0.1537	0.2952	0.005155	0.004363	0.005159	1150	208449
Other local infections of skin and subcutaneous tissue	XII Diseases of the skin and subcutaneous tissue (L12_)	L12_INFECT_SKIN_OTHER	0.7654	-0.0836	0.2803	0.005157	0.004712	0.005159	1277	208449
Dermatitis due to substances taken internally	XII Diseases of the skin and subcutaneous tissue (L12_)	L12_INTERNALSUBSTANCEDERM	0.07137	0.5341	0.2962	0.005134	0.007637	0.005119	1181	198740
Lichen planus	XII Diseases of the skin and subcutaneous tissue (L12_)	L12_LICHENPLANUS	0.2848	0.2515	0.2352	0.005115	0.006449	0.005104	1865	212242
Lichen sclerosus et atrophicus	XII Diseases of the skin and subcutaneous tissue (L12_)	L12_LICHENSCLERATROPH	0.9713	-0.0113	0.3148	0.005092	0.005174	0.005091	1021	207482
Lichen simplex chronicus	XII Diseases of the skin and subcutaneous tissue (L12_)	L12_LICHENSIMPLEX	0.3265	0.4481	0.4567	0.005125	0.007808	0.005119	452	198740
Lichen simplex chronicus and prurigo	XII Diseases of the skin and subcutaneous tissue (L12_)	L12_LICHSIMPANDPRURIGO	0.4782	0.2407	0.3394	0.005125	0.006508	0.005119	852	198740
Other localized connective tissue disorders	XII Diseases of the skin and subcutaneous tissue (L12_)	L12_LOCALDCONNECTISSUEOTH	0.2876	0.6802	0.6396	0.005096	0.008721	0.005091	239	207482
Localized scleroderma [morphea]	XII Diseases of the skin and subcutaneous tissue (L12_)	L12_LOCALSCLERODERMA	0.09495	1.2285	0.7357	0.005097	0.01158	0.005091	180	207482
Lupus erythematosus	XII Diseases of the skin and subcutaneous tissue (L12_)	L12_LUPUS	0.1508	0.7921	0.5514	0.005098	0.009315	0.005091	321	207482
Acute lymphadenitis	XII Diseases of the skin and subcutaneous tissue (L12_)	L12_LYMPHADENITIS	0.6751	-0.1325	0.3162	0.005156	0.004482	0.005159	1004	208449
Ingrowing nail	XII Diseases of the skin and subcutaneous tissue (L12_)	L12_NAIL_INGROW	0.388	0.3176	0.3679	0.005133	0.006562	0.005128	762	211139
Nail disorders	XII Diseases of the skin and subcutaneous tissue (L12_)	L12_NAILDIS	0.8041	0.0754	0.3041	0.005129	0.005357	0.005128	1124	211139
Other and unspecified nail disorders	XII Diseases of the skin and subcutaneous tissue (L12_)	L12_NAILNAS	0.5058	0.4694	0.7055	0.00513	0.007317	0.005128	205	211139
Skin changes due to chronic exposure to nonionizing radiation	XII Diseases of the skin and subcutaneous tissue (L12_)	L12_NONIONRADISKIN	0.583	-0.0817	0.1488	0.005107	0.004914	0.005112	5008	213273
Other and unspecified skin changes due to chronic exposure to nonionizing radiation	XII Diseases of the skin and subcutaneous tissue (L12_)	L12_NONIONRADISKINNAS	0.4869	-0.5063	0.7282	0.00511	0.002762	0.005112	181	213273
Other acute skin changes due to ultraviolet radiation	XII Diseases of the skin and subcutaneous tissue (L12_)	L12_OTHACUSKINSUN	0.9139	-0.0482	0.4457	0.005112	0.004931	0.005112	507	213273
Other and unspecified acute skin changes due to ultraviolet radiation	XII Diseases of the skin and subcutaneous tissue (L12_)	L12_OTHACUSKINSUNNAS	0.9979	-0.0013	0.5083	0.005112	0.005249	0.005112	381	213273
Other and unspecified bullous disorders	XII Diseases of the skin and subcutaneous tissue (L12_)	L12_OTHERBULL	0.922	-0.0941	0.961	0.005105	0.004673	0.005106	107	218066
Other contact dermatitis	XII Diseases of the skin and subcutaneous tissue (L12_)	L12_OTHERCONTACT	0.9207	-0.0276	0.2775	0.005118	0.005046	0.005119	1303	198740
Other disorders of skin and subcutaneous tissue, not elsewhere classified""	XII Diseases of the skin and subcutaneous tissue (L12_)	L12_OTHERDISSKINANDSUBCUTIS	0.4049	0.1773	0.2128	0.005102	0.006066	0.005091	2228	207482
Other melanin hyperpigmentation	XII Diseases of the skin and subcutaneous tissue (L12_)	L12_OTHERMELANIN	0.6477	-0.2789	0.6102	0.00509	0.003782	0.005091	266	207482
Other disorders of skin and subcutaneous tissue	XII Diseases of the skin and subcutaneous tissue (L12_)	L12_OTHERSKINSUBCUTIS	0.6278	0.0477	0.0985	0.005107	0.005391	0.005091	11310	207482
Other disorders of pigmentation	XII Diseases of the skin and subcutaneous tissue (L12_)	L12_OTHPIGMENTATION	0.1581	-0.6066	0.4297	0.005084	0.002143	0.005091	539	207482
Papulosquamous disorders	XII Diseases of the skin and subcutaneous tissue (L12_)	L12_PAPULOSQUAMOUS	0.8511	0.0247	0.1316	0.005107	0.005213	0.005104	6550	212242
Other papulosquamous disorders	XII Diseases of the skin and subcutaneous tissue (L12_)	L12_PAPULOSQUAOTH	0.1464	1.2731	0.8765	0.005108	0.01145	0.005104	131	212242
Parapsoriasis	XII Diseases of the skin and subcutaneous tissue (L12_)	L12_PARAPSORI	0.7498	-0.2041	0.64	0.005102	0.004	0.005104	250	212242
Pemphigoid	XII Diseases of the skin and subcutaneous tissue (L12_)	L12_PEMPHIGOID	0.5762	0.3248	0.5811	0.005108	0.007113	0.005106	282	218066
Bullous pemphigoid	XII Diseases of the skin and subcutaneous tissue (L12_)	L12_PEMPHIGOID_BULL	0.6828	0.2683	0.6565	0.005107	0.006876	0.005106	219	218066
Perioral dermatitis	XII Diseases of the skin and subcutaneous tissue (L12_)	L12_PERIORALDERM	0.994	0.0054	0.7179	0.005128	0.005405	0.005128	185	211139
Pigmented purpuric dermatosis	XII Diseases of the skin and subcutaneous tissue (L12_)	L12_PIGPURPDERM	0.4254	-0.7566	0.9491	0.005089	0.00138	0.005091	108	207482
Pilonidal cyst	XII Diseases of the skin and subcutaneous tissue (L12_)	L12_PILONIDALCYST	0.06076	-0.5043	0.2689	0.005142	0.002694	0.005159	1500	208449
Other prurigo	XII Diseases of the skin and subcutaneous tissue (L12_)	L12_PRURIGONAS	0.7113	0.3013	0.8139	0.00512	0.006897	0.005119	145	198740
Prurigo nodularis	XII Diseases of the skin and subcutaneous tissue (L12_)	L12_PRURIGONOD	0.9389	-0.0437	0.5699	0.005118	0.004905	0.005119	309	198740
Pruritus	XII Diseases of the skin and subcutaneous tissue (L12_)	L12_PRURITUS	0.4797	0.1902	0.2691	0.005126	0.006204	0.005119	1370	198740
Arthropathic psoriasis	XII Diseases of the skin and subcutaneous tissue (L12_)	L12_PSORI_ARTHRO	0.4021	-0.2131	0.2543	0.005095	0.00402	0.005104	1637	212242
Guttate psoriasis	XII Diseases of the skin and subcutaneous tissue (L12_)	L12_PSORI_GUTTATE	0.8337	0.1583	0.7541	0.005104	0.006061	0.005104	165	212242
Other and unspecified psoriasis	XII Diseases of the skin and subcutaneous tissue (L12_)	L12_PSORI_NAS	0.3993	0.3059	0.3629	0.005109	0.006707	0.005104	754	212242
Pustulosis palmaris et plantaris	XII Diseases of the skin and subcutaneous tissue (L12_)	L12_PSORI_PUSTUPALM	0.2978	-0.4516	0.4338	0.005098	0.002911	0.005104	524	212242
Psoriasis vulgaris	XII Diseases of the skin and subcutaneous tissue (L12_)	L12_PSORI_VULG	0.9224	-0.0192	0.1969	0.005102	0.004998	0.005104	2802	212242
Psoriasis	XII Diseases of the skin and subcutaneous tissue (L12_)	L12_PSORIASIS	0.4005	-0.1335	0.1588	0.00509	0.004462	0.005104	4510	212242
Pyoderma	XII Diseases of the skin and subcutaneous tissue (L12_)	L12_PYODERMA	0.2071	0.7518	0.596	0.005165	0.008929	0.005159	280	208449
Pyogenic granuloma	XII Diseases of the skin and subcutaneous tissue (L12_)	L12_PYOGENGRANUL	0.1597	-1.0148	0.7217	0.005087	4.977e-05	0.005091	197	207482
Radiation-related disorders of the skin and subcutaneous tissue	XII Diseases of the skin and subcutaneous tissue (L12_)	L12_RADIATIONRELATEDSKIN	0.5789	-0.0785	0.1414	0.005107	0.004912	0.005112	5519	213273
Rosacea	XII Diseases of the skin and subcutaneous tissue (L12_)	L12_ROSACEA	0.3036	-0.2968	0.2885	0.00512	0.003787	0.005128	1195	211139
Other and unspcified rosacea	XII Diseases of the skin and subcutaneous tissue (L12_)	L12_ROSACEANAS	0.1643	-0.441	0.3171	0.005118	0.003062	0.005128	988	211139
Scar conditions and fibrosis of skin	XII Diseases of the skin and subcutaneous tissue (L12_)	L12_SCARCONDITIONS	0.9693	-0.0173	0.4488	0.005091	0.005012	0.005091	500	207482
Seborrhoeic dermatitis	XII Diseases of the skin and subcutaneous tissue (L12_)	L12_SEBORRHOEIC	0.4979	0.1929	0.2845	0.005125	0.006058	0.005119	1253	198740
Seborrhoeic keratosis	XII Diseases of the skin and subcutaneous tissue (L12_)	L12_SEBORRKERAT	0.8582	0.0367	0.2054	0.005096	0.005456	0.005091	2434	207482
Diseases of the skin and subcutaneous tissue	XII Diseases of the skin and subcutaneous tissue (L12_)	L12_SKIN	0.1518	-0.0767	0.0536	0.005107	0.004832	0.005192	51428	167364
Other and unspecified disorders of skin and subcutaneous tissue	XII Diseases of the skin and subcutaneous tissue (L12_)	L12_SKINSUBCUTISNAS	0.08873	0.5157	0.303	0.005105	0.007665	0.005091	1109	207482
Striae atrophicae	XII Diseases of the skin and subcutaneous tissue (L12_)	L12_STRIAEATROPHICAE	0.1512	1.2509	0.8715	0.005095	0.01128	0.005091	133	207482
Ulcer of lower limb, not elsewhere classified""	XII Diseases of the skin and subcutaneous tissue (L12_)	L12_ULCERLOWLIMB	0.7189	-0.0922	0.256	0.005088	0.004673	0.005091	1584	207482
Allergic urticaria	XII Diseases of the skin and subcutaneous tissue (L12_)	L12_URTICA_ALLERG	0.2275	0.3564	0.2953	0.005084	0.006827	0.005075	1169	212464
Urticaria due to cold and heat	XII Diseases of the skin and subcutaneous tissue (L12_)	L12_URTICA_COLDHEAT	0.2957	-1.0214	0.9768	0.005072	0	0.005075	107	212464
Dermatographic urticaria	XII Diseases of the skin and subcutaneous tissue (L12_)	L12_URTICA_DERTMATOG	0.7995	-0.0878	0.3458	0.005073	0.004739	0.005075	844	212464
Idiopathic urticaria	XII Diseases of the skin and subcutaneous tissue (L12_)	L12_URTICA_IDIOPAT	0.2045	0.8738	0.6887	0.005079	0.009302	0.005075	215	212464
Other and unspecified urticaria	XII Diseases of the skin and subcutaneous tissue (L12_)	L12_URTICA_NAS	0.3336	0.1726	0.1785	0.005087	0.005867	0.005075	3269	212464
Urticaria	XII Diseases of the skin and subcutaneous tissue (L12_)	L12_URTICARIA	0.2596	0.1627	0.1443	0.005093	0.005855	0.005075	5066	212464
Urticaria and erythema	XII Diseases of the skin and subcutaneous tissue (L12_)	L12_URTICARIAERYTHEMA	0.07814	0.2272	0.129	0.005107	0.006189	0.005075	6328	212464
Other and unspecified vasculitis limited to skin	XII Diseases of the skin and subcutaneous tissue (L12_)	L12_VASCULITISNAS	0.1854	-0.8182	0.6179	0.005086	0.001033	0.005091	262	207482
Vasculitis limited to skin, not elsewhere classified""	XII Diseases of the skin and subcutaneous tissue (L12_)	L12_VASCULITISSKIN	0.1535	-0.8382	0.5873	0.005086	0.0009395	0.005091	288	207482
Vitiligo	XII Diseases of the skin and subcutaneous tissue (L12_)	L12_VITILIGO	0.1167	1.373	0.8753	0.005096	0.01194	0.005091	131	207482
Localized skin eruption due to drugs and medicaments	XII Diseases of the skin and subcutaneous tissue (L12_)	LOCALIZED_SKIN_ERUPT_DRUGS_MEDICAM	0.2722	-1.0225	0.9313	0.005107	0	0.00511	113	218679
Achilles tendinitis	XIII Diseases of the musculoskeletal system and connective tissue (M13_)	M13_ACHILLESTEND	0.8617	-0.044	0.2523	0.005066	0.004936	0.005067	1625	164682
Adhesive capsulitis of shoulder	XIII Diseases of the musculoskeletal system and connective tissue (M13_)	M13_ADHCAPSULITIS	0.2482	-0.2166	0.1875	0.005133	0.004207	0.005149	2942	167641
Alogoneurodystrophy	XIII Diseases of the musculoskeletal system and connective tissue (M13_)	M13_ALGONEURO	0.5311	0.2943	0.4698	0.005083	0.006593	0.00508	455	209575
Ankylosing spondylitis	XIII Diseases of the musculoskeletal system and connective tissue (M13_)	M13_ANKYLOSPON	0.3348	-0.2524	0.2617	0.005056	0.003855	0.005067	1462	164682
Ankylosing spondylitis, strict definition""	XIII Diseases of the musculoskeletal system and connective tissue (M13_)	M13_ANKYLOSPON_STRICT	0.7097	-0.1517	0.4075	0.005113	0.004233	0.005115	599	217431
Arthropathies in other diseases classified elsewhere	XIII Diseases of the musculoskeletal system and connective tissue (M13_)	M13_ARTHINOTH	0.4741	-0.3164	0.4419	0.005162	0.003685	0.005167	498	147221
Ohter specific/unspecified arthritis	XIII Diseases of the musculoskeletal system and connective tissue (M13_)	M13_ARTHRITISNAS	0.9699	0.0059	0.1557	0.00517	0.005264	0.005167	4290	147221
Arthropathies	XIII Diseases of the musculoskeletal system and connective tissue (M13_)	M13_ARTHROPATHIES	0.1596	-0.0733	0.0521	0.005107	0.004983	0.005167	71571	147221
Arthrosis	XIII Diseases of the musculoskeletal system and connective tissue (M13_)	M13_ARTHROSIS	0.06338	-0.1281	0.069	0.005104	0.004856	0.005167	37233	147221
Artrosis, including avohilmo""	XIII Diseases of the musculoskeletal system and connective tissue (M13_)	M13_ARTHROSIS_INCLAVO	0.1102	-0.104	0.0651	0.005107	0.004919	0.005149	39859	178933
Gonarthrosis	XIII Diseases of the musculoskeletal system and connective tissue (M13_)	M13_ARTHROSIS_KNEE	0.6981	-0.0318	0.0819	0.005184	0.005294	0.005167	22796	147221
Gonarthrosis,primary""	XIII Diseases of the musculoskeletal system and connective tissue (M13_)	M13_ARTHROSIS_KNEE_PRIM_ICD10	0.7809	0.0228	0.082	0.005107	0.005368	0.00508	20523	198269
Gonarthrosis, primary, with knee surgery""	XIII Diseases of the musculoskeletal system and connective tissue (M13_)	M13_ARTHROSIS_KNEE_PRIM_KNEESURG	0.3418	0.1129	0.1187	0.005112	0.005842	0.00508	8666	198269
Other arthrosis	XIII Diseases of the musculoskeletal system and connective tissue (M13_)	M13_ARTHROSIS_OTH	0.02215	-0.2495	0.1091	0.005107	0.004244	0.005167	10192	147221
Polyarhtrosis	XIII Diseases of the musculoskeletal system and connective tissue (M13_)	M13_ARTHROSIS_POLY	0.4769	-0.1406	0.1977	0.005162	0.004852	0.005167	2610	147221
Coxarthrosis,""	XIII Diseases of the musculoskeletal system and connective tissue (M13_)	M13_ARTHTROSIS_COX	0.5531	-0.0651	0.1097	0.005163	0.005104	0.005167	10709	147221
Coxarthrosis, primary, with hip surgery""	XIII Diseases of the musculoskeletal system and connective tissue (M13_)	M13_ARTHTROSIS_COX_PRIM_HIPSURG	0.4733	-0.0935	0.1304	0.005087	0.004802	0.005097	6978	209092
Coxarthrosis, primary""	XIII Diseases of the musculoskeletal system and connective tissue (M13_)	M13_ARTHTROSIS_COX_PRIM_ICD10	0.9264	0.0103	0.1114	0.005107	0.005322	0.005097	9700	209092
Synovial cyst of popliteal space [Baker]	XIII Diseases of the musculoskeletal system and connective tissue (M13_)	M13_BAKERCYST	0.6053	-0.1649	0.3191	0.005145	0.004362	0.005149	988	167641
Bicipital tendinitis	XIII Diseases of the musculoskeletal system and connective tissue (M13_)	M13_BICIPITALTEND	0.8123	0.0887	0.3735	0.005152	0.005797	0.005149	691	167641
Biomechanical lesions, not elsewhere classified""	XIII Diseases of the musculoskeletal system and connective tissue (M13_)	M13_BIOMECHLESIO	0.2823	0.4633	0.431	0.005103	0.007459	0.005097	541	216813
Disorders of continuity of bone	XIII Diseases of the musculoskeletal system and connective tissue (M13_)	M13_BONECONTINUITY	0.8971	-0.0391	0.3024	0.005079	0.004954	0.00508	1103	209575
Other disorders of bone density and structure	XIII Diseases of the musculoskeletal system and connective tissue (M13_)	M13_BONEDENSOTH	0.8248	0.1184	0.5348	0.005081	0.00578	0.00508	346	209575
Other specified/unspecified disorders of bone/cartilage	XIII Diseases of the musculoskeletal system and connective tissue (M13_)	M13_BONEDISNAS	0.5318	-0.3067	0.4904	0.005077	0.003571	0.00508	420	209575
Other bursal cyst	XIII Diseases of the musculoskeletal system and connective tissue (M13_)	M13_BURSCYSTOTH	0.9773	-0.02	0.7013	0.005149	0.005124	0.005149	199	167641
Other bursitis of hip	XIII Diseases of the musculoskeletal system and connective tissue (M13_)	M13_BURSITISHIPOTH	0.7144	-0.2318	0.6334	0.005148	0.004065	0.005149	246	167641
Other bursitis of knee	XIII Diseases of the musculoskeletal system and connective tissue (M13_)	M13_BURSITISKNEEOTH	0.5188	-0.478	0.7408	0.005147	0.002841	0.005149	176	167641
Other bursitis, not elsewhere classified""	XIII Diseases of the musculoskeletal system and connective tissue (M13_)	M13_BURSITISOTH	0.7576	0.2462	0.7978	0.00515	0.00641	0.005149	156	167641
Other bursopathies	XIII Diseases of the musculoskeletal system and connective tissue (M13_)	M13_BURSOPATHY	0.8872	-0.0323	0.2274	0.005148	0.005016	0.005149	1968	167641
Calcaneal spur	XIII Diseases of the musculoskeletal system and connective tissue (M13_)	M13_CALCANSPUR	0.774	0.2281	0.7944	0.00515	0.006369	0.005149	157	167641
Calcific tendinitis of shoulder	XIII Diseases of the musculoskeletal system and connective tissue (M13_)	M13_CALCIFICTEND	0.1033	-0.5549	0.3406	0.005136	0.002502	0.005149	829	167641
Calcific tendinitis	XIII Diseases of the musculoskeletal system and connective tissue (M13_)	M13_CALCTENDINITIS	0.7841	-0.2425	0.8851	0.005148	0.003968	0.005149	126	167641
Other articular cartilage disorders	XIII Diseases of the musculoskeletal system and connective tissue (M13_)	M13_CARTILAGE	0.8382	-0.0982	0.481	0.005166	0.004799	0.005167	418	147221
Cervicalgia	XIII Diseases of the musculoskeletal system and connective tissue (M13_)	M13_CERVICALGIA	0.04895	-0.3545	0.18	0.005035	0.003424	0.005067	3274	164682
Cervical disc disorders	XIII Diseases of the musculoskeletal system and connective tissue (M13_)	M13_CERVICDISC	0.7499	-0.0399	0.1251	0.005066	0.005051	0.005067	7274	164682
Cervicobrachial syndrome	XIII Diseases of the musculoskeletal system and connective tissue (M13_)	M13_CERVICOBRACHSDR	0.7974	-0.0435	0.1693	0.005068	0.005097	0.005067	3614	164682
Cervicocranial syndrome	XIII Diseases of the musculoskeletal system and connective tissue (M13_)	M13_CERVICOCRANSDR	0.6315	0.126	0.2628	0.005074	0.005859	0.005067	1454	164682
Chondromalacia	XIII Diseases of the musculoskeletal system and connective tissue (M13_)	M13_CHONDROMALACIA	0.4613	0.3547	0.4815	0.005106	0.006967	0.005102	432	215335
Chrondropathies	XIII Diseases of the musculoskeletal system and connective tissue (M13_)	M13_CHRONDROPATHIES	0.9967	-0.0008	0.1995	0.005102	0.005125	0.005102	2580	215335
Chronic crepitant synovitis/bursitis of hand and wrist/periarhritis of wrist	XIII Diseases of the musculoskeletal system and connective tissue (M13_)	M13_CHRONSYNOVITISHANDWRIST	0.9862	-0.0124	0.7135	0.005149	0.00495	0.005149	202	167641
Other specified/unspecified systemic involvement of connective tissue	XIII Diseases of the musculoskeletal system and connective tissue (M13_)	M13_CONNECTNAS	0.8536	-0.0645	0.3497	0.005107	0.00486	0.005108	827	213145
Contracture of joint	XIII Diseases of the musculoskeletal system and connective tissue (M13_)	M13_CONTRACTUREJOINT	0.5147	-0.4816	0.7392	0.005164	0.002778	0.005167	180	147221
Other crystal arthropathies	XIII Diseases of the musculoskeletal system and connective tissue (M13_)	M13_CRYSTALARTH	0.2983	0.8217	0.79	0.005172	0.009677	0.005167	155	147221
Other acquired deformities of musculoskeletal system and connective tissue	XIII Diseases of the musculoskeletal system and connective tissue (M13_)	M13_DEFORMACQ	0.1242	0.5858	0.381	0.005107	0.008071	0.005097	687	216813
Deforming dorsopathies	XIII Diseases of the musculoskeletal system and connective tissue (M13_)	M13_DEFORMDORSO	0.2996	0.1557	0.1501	0.005091	0.00594	0.005067	4652	164682
Other specified/unsepecified deforming dorsopathies	XIII Diseases of the musculoskeletal system and connective tissue (M13_)	M13_DEFORMDORSONAS	0.5065	-0.3749	0.5644	0.005064	0.003311	0.005067	302	164682
Radial styloid tenosynovitis [de Quervain]	XIII Diseases of the musculoskeletal system and connective tissue (M13_)	M13_DEQUERVAIN	0.2626	-0.4016	0.3585	0.005141	0.003255	0.005149	768	167641
Dermatopolymyositis	XIII Diseases of the musculoskeletal system and connective tissue (M13_)	M13_DERMATOPOLY	0.04932	1.3572	0.6904	0.005114	0.01202	0.005108	208	213145
Infection of intervertebral disc (pyogenic)	XIII Diseases of the musculoskeletal system and connective tissue (M13_)	M13_DISCINFECTION	0.1433	1.2827	0.8765	0.005072	0.01128	0.005067	133	164682
Discitis, unspecified""	XIII Diseases of the musculoskeletal system and connective tissue (M13_)	M13_DISCITIS	0.9733	0.0242	0.724	0.005067	0.005405	0.005067	185	164682
Other specified/unspecified disorders of synovium and tendon +Other specified/unspecified bursopathies	XIII Diseases of the musculoskeletal system and connective tissue (M13_)	M13_DISSYNOTENDNAS	0.2246	-0.4586	0.3777	0.005139	0.002817	0.005149	710	167641
Dorsalgia	XIII Diseases of the musculoskeletal system and connective tissue (M13_)	M13_DORSALGIA	0.8036	0.0173	0.0695	0.005085	0.005191	0.005067	28785	164682
Other/unspecified dorsalgia	XIII Diseases of the musculoskeletal system and connective tissue (M13_)	M13_DORSALGIANAS	0.737	-0.0414	0.1232	0.005062	0.004954	0.005067	7175	164682
Dorsopathies	XIII Diseases of the musculoskeletal system and connective tissue (M13_)	M13_DORSOPATHY	0.7949	0.0144	0.0553	0.005107	0.005228	0.005067	54110	164682
Other specified/unspecified dorsopathies	XIII Diseases of the musculoskeletal system and connective tissue (M13_)	M13_DORSOPATHYNAS	0.413	0.3525	0.4306	0.005073	0.007042	0.005067	531	164682
Other dorsopathies, not elsewhere classified""	XIII Diseases of the musculoskeletal system and connective tissue (M13_)	M13_DORSOPATHYOTH	0.8017	0.0154	0.0613	0.005101	0.00524	0.005067	39640	164682
Palmar fascial fibromatosis [Dupuytren]	XIII Diseases of the musculoskeletal system and connective tissue (M13_)	M13_DUPUTRYEN	0.5399	0.1237	0.2018	0.005162	0.005995	0.005149	2588	167641
Enteropathic arthropathies	XIII Diseases of the musculoskeletal system and connective tissue (M13_)	M13_ENTEROARTHR	0.2448	-0.6797	0.5843	0.00516	0.001695	0.005167	295	147221
Oher enthesopathy of foot (+metatarsalgia)	XIII Diseases of the musculoskeletal system and connective tissue (M13_)	M13_ENTESOPATHYFOOT	0.8363	-0.0566	0.2739	0.005148	0.005012	0.005149	1314	167641
Enthesopathies of lower limb, excluding foot""	XIII Diseases of the musculoskeletal system and connective tissue (M13_)	M13_ENTESOPATHYLOW	0.4991	-0.1179	0.1745	0.005056	0.004518	0.005067	3466	164682
Other/unspecified enthesopathies of lower limb, excluding foot""	XIII Diseases of the musculoskeletal system and connective tissue (M13_)	M13_ENTESOPATHYLOWNAS	0.2157	-0.395	0.3191	0.005055	0.003081	0.005067	1008	164682
Other/unspecified enthesopathies, not elsewhere classified""	XIII Diseases of the musculoskeletal system and connective tissue (M13_)	M13_ENTESOPATHYNAS	0.1015	-0.4252	0.2596	0.005132	0.003112	0.005149	1471	167641
Other enthesopathies	XIII Diseases of the musculoskeletal system and connective tissue (M13_)	M13_ENTESOPATHYOTH	0.1668	-0.1949	0.141	0.005125	0.004373	0.005149	5341	167641
Hypertrophy of (infrapatellar) fat pad	XIII Diseases of the musculoskeletal system and connective tissue (M13_)	M13_FATPADHYPERTROPHY	0.3119	-0.8122	0.8032	0.005146	0.0008306	0.005149	144	167641
Fibroblastic disorders	XIII Diseases of the musculoskeletal system and connective tissue (M13_)	M13_FIBROBLASTIC	0.318	0.161	0.1612	0.005172	0.006129	0.005149	4070	167641
Fibromyalgia	XIII Diseases of the musculoskeletal system and connective tissue (M13_)	M13_FIBROMYALGIA	0.9214	0.0364	0.3687	0.00515	0.005419	0.005149	737	167641
Deformity of finger(s)	XIII Diseases of the musculoskeletal system and connective tissue (M13_)	M13_FINGERDEFORM	0.9445	-0.0682	0.9799	0.005167	0.00495	0.005167	101	147221
Flat foot [pes planus] (acquired)	XIII Diseases of the musculoskeletal system and connective tissue (M13_)	M13_FLATFOOT	0.9153	0.0294	0.2766	0.005171	0.005641	0.005167	1259	147221
Residual foreign body in soft tissue	XIII Diseases of the musculoskeletal system and connective tissue (M13_)	M13_FOREIGNBODY	0.06028	0.7151	0.3806	0.005164	0.0087	0.005149	691	167641
Ankylosing hyperostosis [Forestier]	XIII Diseases of the musculoskeletal system and connective tissue (M13_)	M13_FORESTIER	0.2952	0.7811	0.7461	0.005071	0.009206	0.005067	177	164682
Ganglion	XIII Diseases of the musculoskeletal system and connective tissue (M13_)	M13_GANGLION	0.9849	0.0031	0.1632	0.005152	0.005271	0.005149	3846	167641
Giant cell arteritis	XIII Diseases of the musculoskeletal system and connective tissue (M13_)	M13_GIANTCELL	0.187	-0.6134	0.4648	0.005101	0.002191	0.005108	459	213145
Gluteal tendinitis	XIII Diseases of the musculoskeletal system and connective tissue (M13_)	M13_GLUTEALTEND	0.4217	-0.4385	0.5457	0.005062	0.00289	0.005067	346	164682
Gout	XIII Diseases of the musculoskeletal system and connective tissue (M13_)	M13_GOUT	0.2882	-0.1871	0.1762	0.005149	0.004404	0.005167	3576	147221
Other deformity of hallux (acquired)	XIII Diseases of the musculoskeletal system and connective tissue (M13_)	M13_HALLUDEFORMOTH	0.5627	0.5079	0.8774	0.00517	0.008197	0.005167	122	147221
Hallux rigidus	XIII Diseases of the musculoskeletal system and connective tissue (M13_)	M13_HALLUXRIGIDUS	0.5415	-0.1261	0.2066	0.005161	0.004786	0.005167	2453	147221
Hallux valgus (acquired)	XIII Diseases of the musculoskeletal system and connective tissue (M13_)	M13_HALLUXVALGUS	0.8932	-0.0167	0.1244	0.005173	0.005275	0.005167	8536	147221
Other hammer toe(s) (acquired)	XIII Diseases of the musculoskeletal system and connective tissue (M13_)	M13_HAMMERTOE	0.5254	-0.1198	0.1887	0.00516	0.004809	0.005167	3062	147221
Hypermobility syndrome	XIII Diseases of the musculoskeletal system and connective tissue (M13_)	M13_HYPERMOBILITY	0.743	-0.1232	0.3756	0.005106	0.00457	0.005108	720	213145
Iliotibial band syndrome	XIII Diseases of the musculoskeletal system and connective tissue (M13_)	M13_ILIOTIBBAND	0.552	0.5228	0.879	0.005069	0.007634	0.005067	131	164682
Impingement syndrome of shoulder	XIII Diseases of the musculoskeletal system and connective tissue (M13_)	M13_IMPINGEMENT	0.5433	-0.0863	0.142	0.005144	0.004982	0.005149	5139	167641
Infective bursitis	XIII Diseases of the musculoskeletal system and connective tissue (M13_)	M13_INFBURSA	0.9584	-0.0259	0.4972	0.005149	0.005076	0.005149	399	167641
Other intervertebral disc disorders	XIII Diseases of the musculoskeletal system and connective tissue (M13_)	M13_INTERVERTEB	0.6737	0.0339	0.0806	0.005108	0.005447	0.005067	20001	164682
Other specific joint derangements/joint disorders	XIII Diseases of the musculoskeletal system and connective tissue (M13_)	M13_JOINTOTH	0.1469	-0.1279	0.0882	0.00511	0.004584	0.005167	16132	147221
Other juvenile arthritis	XIII Diseases of the musculoskeletal system and connective tissue (M13_)	M13_JUVEARTH	0.3036	-0.4103	0.3989	0.005158	0.003044	0.005167	657	147221
Juvenile rheuma	XIII Diseases of the musculoskeletal system and connective tissue (M13_)	M13_JUVERHEU	0.8178	0.1226	0.532	0.005168	0.005682	0.005167	352	147221
Juvenile osteochondrosis	XIII Diseases of the musculoskeletal system and connective tissue (M13_)	M13_JUVOSTEOCHONRHIP	0.7582	0.1353	0.4396	0.005104	0.005856	0.005102	514	215335
Internar derangement of knee	XIII Diseases of the musculoskeletal system and connective tissue (M13_)	M13_KNEEDERANGEMENTS	0.07662	-0.1449	0.0818	0.005112	0.0047	0.005167	19627	147221
Kyphosis	XIII Diseases of the musculoskeletal system and connective tissue (M13_)	M13_KYPHOSIS	0.2155	-1.0216	0.8248	0.005063	0	0.005067	138	164682
Lateral epicondylitis	XIII Diseases of the musculoskeletal system and connective tissue (M13_)	M13_LATERALEPICOND	0.3056	-0.217	0.2118	0.005138	0.004325	0.005149	2238	167641
Unequal limb length (acquired)	XIII Diseases of the musculoskeletal system and connective tissue (M13_)	M13_LIMBLENGTH	0.4474	0.7076	0.9313	0.00517	0.008621	0.005167	116	147221
Pain in limb	XIII Diseases of the musculoskeletal system and connective tissue (M13_)	M13_LIMBPAIN	0.0492	-0.1897	0.0964	0.005094	0.004361	0.005149	12606	167641
Loose body in joint	XIII Diseases of the musculoskeletal system and connective tissue (M13_)	M13_LOOSEJOINT	0.09106	0.8821	0.522	0.005178	0.009804	0.005167	357	147221
Low back pain	XIII Diseases of the musculoskeletal system and connective tissue (M13_)	M13_LOWBACKPAIN	0.708	0.0356	0.0951	0.005083	0.005288	0.005067	13178	164682
Lower back pain or/and sciatica	XIII Diseases of the musculoskeletal system and connective tissue (M13_)	M13_LOWBACKPAINORANDSCIATICA	0.8147	0.0185	0.0789	0.005107	0.005243	0.005094	19509	199283
Medial epicondylitis	XIII Diseases of the musculoskeletal system and connective tissue (M13_)	M13_MEDIALEPICOND	0.8044	-0.1068	0.4315	0.005148	0.004713	0.005149	533	167641
Meniscus derangement	XIII Diseases of the musculoskeletal system and connective tissue (M13_)	M13_MENISCUSDERANGEMENTS	0.04558	-0.1902	0.0951	0.00511	0.004492	0.005167	13568	147221
Metatarsalgia	XIII Diseases of the musculoskeletal system and connective tissue (M13_)	M13_METATARSALGIA	0.8608	-0.05	0.2853	0.005149	0.005047	0.005149	1206	167641
Monoarthritis, not elsewhere classified""	XIII Diseases of the musculoskeletal system and connective tissue (M13_)	M13_MONOARTHRITIS	0.8975	-0.0509	0.3955	0.005166	0.004952	0.005167	632	147221
Disorders of muscles	XIII Diseases of the musculoskeletal system and connective tissue (M13_)	M13_MUSCLE	0.4631	0.1919	0.2615	0.005158	0.006181	0.005149	1458	167641
Other specified disorders of muscle	XIII Diseases of the musculoskeletal system and connective tissue (M13_)	M13_MUSCLEDISNAS	0.2338	0.5672	0.4764	0.005157	0.008018	0.005149	438	167641
Muscle strain	XIII Diseases of the musculoskeletal system and connective tissue (M13_)	M13_MUSCLESTRAIN	0.3791	-0.463	0.5265	0.005144	0.002801	0.005149	357	167641
Other disorders of the musculoskeletal system and connective tissue	XIII Diseases of the musculoskeletal system and connective tissue (M13_)	M13_MUSCULOSKELEOTH	0.4049	0.1883	0.2261	0.005107	0.006148	0.005097	1979	216813
Diseases of the musculoskeletal system and connective tissue	XIII Diseases of the musculoskeletal system and connective tissue (M13_)	M13_MUSCULOSKELETAL	0.671	-0.0211	0.0498	0.005107	0.005122	0.00509	115768	103024
Myalgia	XIII Diseases of the musculoskeletal system and connective tissue (M13_)	M13_MYALGIA	0.5004	-0.1249	0.1854	0.005138	0.004508	0.005149	3021	167641
Myositis	XIII Diseases of the musculoskeletal system and connective tissue (M13_)	M13_MYOSITIS	0.7825	0.15	0.5432	0.005151	0.006061	0.005149	330	167641
Other necrotizing vasculopathies	XIII Diseases of the musculoskeletal system and connective tissue (M13_)	M13_NECROVASC	0.3654	-0.2947	0.3257	0.005101	0.003706	0.005108	946	213145
Other specified/unspecified necrotizing vasculopathies	XIII Diseases of the musculoskeletal system and connective tissue (M13_)	M13_NECROVASCNAS	0.9416	0.0539	0.7358	0.005108	0.005435	0.005108	184	213145
Neuralgia and neuritis, unspecified""	XIII Diseases of the musculoskeletal system and connective tissue (M13_)	M13_NEURALGIA	0.2417	-0.4473	0.3821	0.005141	0.003016	0.005149	678	167641
Olecranon bursitis	XIII Diseases of the musculoskeletal system and connective tissue (M13_)	M13_OLECRANONBURSITIS	0.8302	-0.075	0.3498	0.005148	0.004897	0.005149	820	167641
Osteopathies and chondropathies	XIII Diseases of the musculoskeletal system and connective tissue (M13_)	M13_OSTEOCHONDRO	0.2771	0.1174	0.108	0.005107	0.005728	0.00508	9217	209575
Other osteochondropathies	XIII Diseases of the musculoskeletal system and connective tissue (M13_)	M13_OSTEOCHONDROPATHY	0.8973	0.0383	0.2964	0.005103	0.005243	0.005102	1171	215335
Osteomalacia	XIII Diseases of the musculoskeletal system and connective tissue (M13_)	M13_OSTEOMALACIA	0.5044	0.6024	0.9024	0.005081	0.008333	0.00508	120	209575
Osteomyelitis	XIII Diseases of the musculoskeletal system and connective tissue (M13_)	M13_OSTEOMYELITIS	0.7943	0.0906	0.3474	0.005081	0.005521	0.00508	842	209575
Osteonecrosis	XIII Diseases of the musculoskeletal system and connective tissue (M13_)	M13_OSTEONECROSIS	0.432	0.3245	0.413	0.005084	0.006632	0.00508	604	209575
Osteoporosis	XIII Diseases of the musculoskeletal system and connective tissue (M13_)	M13_OSTEOPOROSIS	0.03181	0.3866	0.1801	0.005111	0.007162	0.00508	3203	209575
Other systemic involvement of connective tissue	XIII Diseases of the musculoskeletal system and connective tissue (M13_)	M13_OTHCONN	0.8823	0.0233	0.1573	0.005111	0.005307	0.005108	4234	213145
Otherdisorders of bone	XIII Diseases of the musculoskeletal system and connective tissue (M13_)	M13_OTHERBONE	0.711	0.0642	0.1732	0.005085	0.005416	0.00508	3457	209575
Other joint disorders	XIII Diseases of the musculoskeletal system and connective tissue (M13_)	M13_OTHERJOINT	0.3407	-0.0574	0.0602	0.005134	0.005022	0.005167	43972	147221
Other overlap syndromes	XIII Diseases of the musculoskeletal system and connective tissue (M13_)	M13_OVERLAP	0.7459	0.2059	0.6353	0.005109	0.006161	0.005108	246	213145
Other/unspecified soft tissue disorders related to use, overuse and pressure""	XIII Diseases of the musculoskeletal system and connective tissue (M13_)	M13_OVERUSENAS	0.5313	0.3271	0.5225	0.005152	0.00641	0.005149	390	167641
Palindromic rheumatism	XIII Diseases of the musculoskeletal system and connective tissue (M13_)	M13_PALINDROMIC	0.6857	-0.3376	0.8341	0.005166	0.003731	0.005167	134	147221
Panniculitis affecting regions of neck and back	XIII Diseases of the musculoskeletal system and connective tissue (M13_)	M13_PANNICULITIS	0.4004	-0.3475	0.4132	0.005061	0.003333	0.005067	610	164682
Panniculitis, unspecified""	XIII Diseases of the musculoskeletal system and connective tissue (M13_)	M13_PANNICULITISNAS	0.7288	-0.2969	0.8562	0.005148	0.003906	0.005149	128	167641
Recurrent dislocation of patella	XIII Diseases of the musculoskeletal system and connective tissue (M13_)	M13_PATELLADISLOCATIO	0.6795	0.1423	0.3444	0.005172	0.005964	0.005167	845	147221
Other disorders of patella	XIII Diseases of the musculoskeletal system and connective tissue (M13_)	M13_PATELLAOTH	0.8889	0.0239	0.1709	0.005171	0.005325	0.005167	3580	147221
Patellar tendinitis	XIII Diseases of the musculoskeletal system and connective tissue (M13_)	M13_PATELLARTEND	0.4475	-0.5258	0.6923	0.005064	0.002403	0.005067	213	164682
Pathological/recurrent dislocation and subluxation of joint, not elsewhere classified""	XIII Diseases of the musculoskeletal system and connective tissue (M13_)	M13_PATHODISLOCATIO	0.6216	0.1304	0.2642	0.005174	0.005837	0.005167	1460	147221
Peroneal tendinitis	XIII Diseases of the musculoskeletal system and connective tissue (M13_)	M13_PERONEALTEND	0.03485	1.726	0.818	0.005075	0.01383	0.005067	146	164682
Plantar fascial fibromatosis	XIII Diseases of the musculoskeletal system and connective tissue (M13_)	M13_PLANTARFASC	0.542	0.1595	0.2615	0.005158	0.006116	0.005149	1460	167641
Polyarteritis nodosa and related conditions	XIII Diseases of the musculoskeletal system and connective tissue (M13_)	M13_POLYARTERETAL	0.189	-1.0129	0.7711	0.005104	3.587e-05	0.005108	164	213145
Polyarthritis, unspecified""	XIII Diseases of the musculoskeletal system and connective tissue (M13_)	M13_POLYARTHRITIS	0.5303	-0.2742	0.4369	0.005163	0.003899	0.005167	513	147221
Polyarthropathies	XIII Diseases of the musculoskeletal system and connective tissue (M13_)	M13_POLYARTHROPATHIES	0.1168	-0.1423	0.0907	0.005117	0.004638	0.005167	15246	147221
Polymyalgia rheumatica	XIII Diseases of the musculoskeletal system and connective tissue (M13_)	M13_POLYMYALGIA	0.9432	-0.0182	0.256	0.005109	0.005293	0.005108	1523	213145
Polymyositis	XIII Diseases of the musculoskeletal system and connective tissue (M13_)	M13_POLYMYO	0.02068	2.1956	0.9489	0.005114	0.01681	0.005108	119	213145
Postprocedural musculoskeletal disorders, not elsewhere classified""	XIII Diseases of the musculoskeletal system and connective tissue (M13_)	M13_POSTOPMUSCULOSKE	0.3827	-0.3014	0.3454	0.005093	0.003824	0.005097	807	216813
Prepatellar bursitis	XIII Diseases of the musculoskeletal system and connective tissue (M13_)	M13_PREPATELLARBURSITIS	0.3544	-0.3657	0.3949	0.005142	0.003356	0.005149	645	167641
Psoriatic arthropathies	XIII Diseases of the musculoskeletal system and connective tissue (M13_)	M13_PSORIARTH	0.5776	-0.144	0.2585	0.005161	0.004559	0.005167	1553	147221
Psoriatic arthropathies, ICD10""	XIII Diseases of the musculoskeletal system and connective tissue (M13_)	M13_PSORIARTH_ICD10	0.8544	-0.0496	0.2704	0.005107	0.004839	0.005109	1455	217337
Pyogenic arthritis	XIII Diseases of the musculoskeletal system and connective tissue (M13_)	M13_PYOGARTH	0.2433	-0.3536	0.3031	0.005154	0.003425	0.005167	1086	147221
Radiculopathy	XIII Diseases of the musculoskeletal system and connective tissue (M13_)	M13_RADICULOPATHY	0.842	0.0382	0.1915	0.005071	0.005327	0.005067	2886	164682
Reactive arthropathies	XIII Diseases of the musculoskeletal system and connective tissue (M13_)	M13_REACTARTH	0.6312	-0.125	0.2604	0.005161	0.004533	0.005167	1524	147221
Recurrent dislocation and subluxation of joint	XIII Diseases of the musculoskeletal system and connective tissue (M13_)	M13_RECUDISLOCATIO	0.7363	0.0966	0.2868	0.005171	0.005626	0.005167	1247	147221
Rheumatoid arthritis	XIII Diseases of the musculoskeletal system and connective tissue (M13_)	M13_RHEUMA	0.02726	-0.3006	0.1361	0.005118	0.003951	0.005167	6236	147221
Rheumatoid arthritis	XIII Diseases of the musculoskeletal system and connective tissue (M13_)	M13_RHEUMA_INCLAVO	0.02839	-0.2919	0.1332	0.005107	0.003893	0.005143	6329	212463
Rheumatism, unspecified""	XIII Diseases of the musculoskeletal system and connective tissue (M13_)	M13_RHEUMATISM	0.7822	-0.0562	0.2033	0.005146	0.004919	0.005149	2550	167641
Rotator cuff syndrome	XIII Diseases of the musculoskeletal system and connective tissue (M13_)	M13_ROTATORCUFF	0.04159	-0.2001	0.0982	0.0051	0.004438	0.005149	12508	167641
Sacrococcygeal disorders, not elsewhere classified""	XIII Diseases of the musculoskeletal system and connective tissue (M13_)	M13_SACROCOGG	0.2174	-0.5673	0.46	0.005059	0.002304	0.005067	469	164682
Sacroiliitis, not elsewhere classified""	XIII Diseases of the musculoskeletal system and connective tissue (M13_)	M13_SACROILIITIS	0.6437	-0.1902	0.4112	0.005064	0.004219	0.005067	594	164682
Siatica+with lumbago	XIII Diseases of the musculoskeletal system and connective tissue (M13_)	M13_SCIATICA	0.7038	-0.0428	0.1125	0.005064	0.005011	0.005067	8915	164682
Scoliosis	XIII Diseases of the musculoskeletal system and connective tissue (M13_)	M13_SCOLIOSIS	0.358	0.2725	0.2964	0.005077	0.006426	0.005067	1168	164682
Short Achilles tendon (acquired)	XIII Diseases of the musculoskeletal system and connective tissue (M13_)	M13_SHORTACHILLES	0.188	0.6607	0.5019	0.00516	0.01051	0.005149	332	167641
Shoulder lesions	XIII Diseases of the musculoskeletal system and connective tissue (M13_)	M13_SHOULDER	0.01858	-0.1964	0.0834	0.00508	0.004439	0.005149	18197	167641
Bursitis of shoulder	XIII Diseases of the musculoskeletal system and connective tissue (M13_)	M13_SHOULDERBURSITIS	0.4397	-0.4222	0.5464	0.005146	0.003165	0.005149	316	167641
Other shoulder lesions	XIII Diseases of the musculoskeletal system and connective tissue (M13_)	M13_SHOULDERNAS	0.1068	0.476	0.2951	0.005166	0.007648	0.005149	1143	167641
Sicca syndrome [Sj¬ögren]	XIII Diseases of the musculoskeletal system and connective tissue (M13_)	M13_SJOGREN	0.7118	-0.1034	0.2799	0.005105	0.004715	0.005108	1290	213145
Systemic lupus erythematosus	XIII Diseases of the musculoskeletal system and connective tissue (M13_)	M13_SLE	0.7112	0.1581	0.4272	0.00511	0.006028	0.005108	538	213145
Soft tissue disorders related to use, overuse and pressure""	XIII Diseases of the musculoskeletal system and connective tissue (M13_)	M13_SOFTOVERUSE	0.2124	-0.2029	0.1627	0.005127	0.004196	0.005149	3984	167641
Soft tissue disorders	XIII Diseases of the musculoskeletal system and connective tissue (M13_)	M13_SOFTTISSUE	0.2368	-0.0651	0.0551	0.005107	0.004968	0.005149	51151	167641
Other specified/unspecified soft tissue disorders	XIII Diseases of the musculoskeletal system and connective tissue (M13_)	M13_SOFTTISSUENAS	0.1155	0.5487	0.3486	0.005164	0.008204	0.005149	798	167641
Other soft tissue disorders, not elsewhere classified""	XIII Diseases of the musculoskeletal system and connective tissue (M13_)	M13_SOFTTISSUEOTH	0.1519	-0.1159	0.0809	0.005103	0.0047	0.005149	19010	167641
Spinal osteochondrosis	XIII Diseases of the musculoskeletal system and connective tissue (M13_)	M13_SPINALOSTEOCHON	0.4162	0.5974	0.7347	0.00507	0.008197	0.005067	183	164682
Spinal enthesopathy	XIII Diseases of the musculoskeletal system and connective tissue (M13_)	M13_SPINENTHES	0.6055	-0.232	0.449	0.005063	0.003974	0.005067	526	164682
Spinal instabilities	XIII Diseases of the musculoskeletal system and connective tissue (M13_)	M13_SPININSTAB	0.8311	0.1017	0.4767	0.005069	0.005643	0.005067	443	164682
Spinal stenosis	XIII Diseases of the musculoskeletal system and connective tissue (M13_)	M13_SPINSTENOSIS	0.5332	-0.0722	0.1158	0.005064	0.005012	0.005067	9169	164682
Other specified/unspecified inflammatory spondylopathies	XIII Diseases of the musculoskeletal system and connective tissue (M13_)	M13_SPONDYLINFLAMNAS	0.9898	-0.0049	0.381	0.005068	0.005338	0.005067	656	164682
Spondylolisthesis/Spondylolysis	XIII Diseases of the musculoskeletal system and connective tissue (M13_)	M13_SPONDYLOLISTHESIS	0.6787	0.0817	0.1972	0.005076	0.005641	0.005067	2669	164682
Spondylopathies in diseases classified elsewhere	XIII Diseases of the musculoskeletal system and connective tissue (M13_)	M13_SPONDYLOPATHINOTH	0.5566	0.5158	0.8774	0.005069	0.007692	0.005067	130	164682
Spondylopathies	XIII Diseases of the musculoskeletal system and connective tissue (M13_)	M13_SPONDYLOPATHY	0.1194	-0.1336	0.0858	0.005026	0.004658	0.005067	18550	164682
Other specified/unspecified spondylopathies	XIII Diseases of the musculoskeletal system and connective tissue (M13_)	M13_SPONDYLOPATHYNAS	0.2376	0.622	0.5266	0.005074	0.008242	0.005067	364	164682
Spondylosis	XIII Diseases of the musculoskeletal system and connective tissue (M13_)	M13_SPONDYLOSIS	0.1851	-0.1488	0.1123	0.00504	0.004569	0.005067	9371	164682
Spontaneous rupture of synovium and tendon	XIII Diseases of the musculoskeletal system and connective tissue (M13_)	M13_SPONTRUPTSYNOTEND	0.7709	0.0862	0.2961	0.005153	0.005758	0.005149	1132	167641
Synovial hypertrophy, not elsewhere classified""	XIII Diseases of the musculoskeletal system and connective tissue (M13_)	M13_SYNOHYPERTROPH	0.6152	-0.3962	0.7883	0.005148	0.00335	0.005149	151	167641
Disorders of synovium and tendon	XIII Diseases of the musculoskeletal system and connective tissue (M13_)	M13_SYNOTEND	0.591	0.0551	0.1026	0.005172	0.005531	0.005149	10469	167641
Disorders of synovium and tendon in diseases classified elsewhere	XIII Diseases of the musculoskeletal system and connective tissue (M13_)	M13_SYNOTENDINOTH	0.7529	-0.2029	0.6445	0.005148	0.004049	0.005149	247	167641
Systemic connective tissue disorders	XIII Diseases of the musculoskeletal system and connective tissue (M13_)	M13_SYSTCONNECT	0.9012	-0.0171	0.1379	0.005107	0.005083	0.005108	5647	213145
Systemic sclerosis	XIII Diseases of the musculoskeletal system and connective tissue (M13_)	M13_SYSTSLCE	0.2169	-0.7037	0.5698	0.005103	0.001656	0.005108	302	213145
Temporal arteritis	XIII Diseases of the musculoskeletal system and connective tissue (M13_)	M13_TEMPARTERIT	0.2399	-0.5682	0.4836	0.005102	0.002389	0.005108	421	213145
Other/unspecified synovitis and tenosynovitis	XIII Diseases of the musculoskeletal system and connective tissue (M13_)	M13_TENDOSYNOVITISNAS	0.396	0.1928	0.2271	0.005161	0.006204	0.005149	1955	167641
Pain in thoracic spine	XIII Diseases of the musculoskeletal system and connective tissue (M13_)	M13_THORACISPINEPAIN	0.4899	0.1476	0.2138	0.005079	0.006006	0.005067	2202	164682
Tibial collateral bursitis [Pellegrini-Stieda]	XIII Diseases of the musculoskeletal system and connective tissue (M13_)	M13_TIBIALCOLLATERAL	0.7504	-0.2735	0.8598	0.005066	0.003676	0.005067	136	164682
Chondrocostal junction syndrome [Tietze]	XIII Diseases of the musculoskeletal system and connective tissue (M13_)	M13_TIETZE	0.3507	-0.4752	0.5092	0.005098	0.00278	0.005102	383	215335
Other deformities of toe(s)	XIII Diseases of the musculoskeletal system and connective tissue (M13_)	M13_TOEDEFORMOTH	0.02998	0.9585	0.4416	0.005184	0.01022	0.005167	489	147221
Torticollis	XIII Diseases of the musculoskeletal system and connective tissue (M13_)	M13_TORTICOLLIS	0.02794	1.3413	0.6102	0.005078	0.01186	0.005067	259	164682
Transient synovitis	XIII Diseases of the musculoskeletal system and connective tissue (M13_)	M13_TRANSSYNOVITIS	0.08076	1.6477	0.9435	0.005155	0.01376	0.005149	109	167641
Trigger finger	XIII Diseases of the musculoskeletal system and connective tissue (M13_)	M13_TRIGGERFINGER	0.6485	0.1027	0.2253	0.005157	0.005805	0.005149	1983	167641
Trochanteric bursitis	XIII Diseases of the musculoskeletal system and connective tissue (M13_)	M13_TROCHANTERICBURSITIS	0.1637	-0.3546	0.2546	0.005133	0.003451	0.005149	1604	167641
Varus deformity, not elsewhere classified""	XIII Diseases of the musculoskeletal system and connective tissue (M13_)	M13_VARUS	0.5662	-0.4362	0.7605	0.005165	0.00303	0.005167	165	147221
Villonodular synovitis (pigmented)	XIII Diseases of the musculoskeletal system and connective tissue (M13_)	M13_VILLONODULAR	0.506	0.5999	0.9019	0.00517	0.008547	0.005167	117	147221
Wegener granulomatosis	XIII Diseases of the musculoskeletal system and connective tissue (M13_)	M13_WEGENER	0.3459	-0.6103	0.6474	0.005104	0.002058	0.005108	243	213145
Degenerative macular diseases	VII Diseases of the eye and adnexa (H7_)	MACULA_NAS	0.5118	-0.161	0.2455	0.005094	0.004422	0.0051	1701	203018
Macular cyst	VII Diseases of the eye and adnexa (H7_)	MACULAR_CYST	0.1882	-1.0293	0.7821	0.005095	0	0.0051	163	203018
Macular hole	VII Diseases of the eye and adnexa (H7_)	MACULAR_HOLE	0.7401	-0.1411	0.4253	0.005098	0.004562	0.0051	548	203018
Macular pucker	VII Diseases of the eye and adnexa (H7_)	MACULAR_PUCKER	0.4091	-0.2279	0.2761	0.005093	0.004093	0.0051	1346	203018
Memory loss	Neurological endpoints	MEMLOSS	0.01224	-0.6861	0.2739	0.005089	0.001811	0.005111	1384	210333
Meningitis	Comorbidities of Neurological endpoints	MENINGITIS	0.5489	-0.2178	0.3633	0.005111	0.004039	0.005115	770	216967
Migraine, single triptan purchase ok & required. ICD-code if available is included""	Neurological endpoints	MIGRAINE_TRIPTAN	0.02147	0.193	0.0839	0.005107	0.005781	0.00504	19676	199116
Migraine, unspecified, drug-induced""	VI Diseases of the nervous system (G6_)	MIGRAINE_UNSPE	0.2912	-1.0173	0.9639	0.005107	5.115e-05	0.00511	115	218677
Motor neuron disease (with DMD)	VI Diseases of the nervous system (G6_)	MND	0.3419	-0.5941	0.6251	0.005267	0.002137	0.005273	234	111621
Mucosal proctocolitis	Gastrointestinal endpoints	MUCOPROCT	0.4938	-0.159	0.2323	0.005099	0.004323	0.005106	1973	210300
Atypical mycobacterium lung infection	Interstitial lung disease endpoints	MYCOBLUNGATYPICA	0.2452	0.9421	0.8107	0.005107	0.01064	0.005104	141	213171
Myeloproliferative diseases	Other, not yet classified endpoints (same as #MISC)	MYELOPROF	0.4874	-0.2342	0.3372	0.005107	0.004034	0.005111	890	217902
Myeloproliferative diseases (CML excluded)	Other, not yet classified endpoints (same as #MISC)	MYELOPROF_NONCML	0.7371	-0.121	0.3604	0.00511	0.004609	0.005111	779	217902
Other abnormal uterine and caginal bleeding	XIV Diseases of the genitourinary system (N14_)	N14_ABNORMALBLEED	0.9874	0.0022	0.1403	0.005359	0.005449	0.005351	6285	68969
Acute nephritic syndrome	XIV Diseases of the genitourinary system (N14_)	N14_ACUTENEPHRITIC	0.5614	-0.3175	0.5467	0.005118	0.003535	0.005121	335	214619
Acute renal failure	XIV Diseases of the genitourinary system (N14_)	N14_ACUTERENFAIL	0.4582	-0.1563	0.2108	0.005102	0.004373	0.00511	2383	212841
Amenorrhoea	XIV Diseases of the genitourinary system (N14_)	N14_AMENORRHEAPRIM	0.01555	-0.7141	0.2952	0.005287	0.00166	0.005351	1211	68969
Abscess of Bartholin gland	XIV Diseases of the genitourinary system (N14_)	N14_BARTHOABSCESS	0.6986	-0.202	0.5218	0.005206	0.004245	0.005209	358	111858
[truncated: 685 more rows]
